# Supplementary material for: Mendelian randomization and transcriptome analysis reveal depression-driven regulatory patterns of the immune microenvironment in myocardial infarction and heart failure
Source: Front Immunol. 2026 Jan 29;17:1727699. doi: 10.3389/fimmu.2026.1727699 (PMC12894390; doi:10.3389/fimmu.2026.1727699)
Supplement: Supplementary file 1 [file Table1.xlsx]

## Sheet: Table S1
Table S1. MR data source.
Trait	Authors	Year	PMID	N case	N control	N
Alzheimer's disease	Bellenguez C	2022	35379992	39106	46828	487511
Autism Spectrum Disorder	Nordentoft M	2017	30804558	18382	27969	46351
Bipolar disorder	Niamh Mullins	2021	34002096	39543	312463	352006
Major Depressive Disorder	PGC	2025	39814019	357636	1281936	1345483
Parkinson's disease	Nalls MA	2019		33674	449056	482730
Schizophrenia	Trubetskoy V	2022	35396580	76755	243649	320404
Myocardial infarction	Neale lab	2018		7018	354176	361194
Heart failure	Shah S	2020	31919418	47309	930014	977323

## Sheet: Table S2
Table S2. MR results for MI and MR-PRESSO analysis results.
AD:
Method	nsnp	b	se	pval	FDR_q	lo_ci	up_ci	or	or_lci95	or_uci95	RSSobs	Pvalue (MR-PRESSO)
MR Egger	57	0.00293223	0.0011901	0.0169009	0.0845045	0.000599626	0.00526483	1.00294	1.0006	1.00528	73.2371	0.091
Weighted median	57	-0.000413346	0.000953824	0.664756	0.830945	-0.00228284	0.00145615	0.999587	0.99772	1.00146
Inverse variance weighted	57	-0.000704336	0.000674718	0.296533	0.494222	-0.00202678	0.000618111	0.999296	0.997975	1.00062
Simple mode	57	-0.00319452	0.00228548	0.167701	0.419251	-0.00767406	0.00128501	0.996811	0.992355	1.00129
Weighted mode	57	0.000271619	0.00130161	0.835457	0.835457	-0.00227955	0.00282278	1.00027	0.997723	1.00283
ASD:
Method	nsnp	b	se	pval	FDR_q	lo_ci	up_ci	or	or_lci95	or_uci95	RSSobs	Pvalue (MR-PRESSO)
MR Egger	32	-0.00267428	0.00243459	0.280746	0.83265	-0.00744608	0.00209753	0.997329	0.992582	1.0021	38.6705	0.229
Weighted median	32	-0.000254293	0.00120344	0.83265	0.83265	-0.00261304	0.00210445	0.999746	0.99739	1.00211
Inverse variance weighted	32	-0.000579549	0.000895552	0.51754	0.83265	-0.00233483	0.00117573	0.999421	0.997668	1.00118
Simple mode	32	-0.00115279	0.00257851	0.657929	0.83265	-0.00620667	0.0039011	0.998848	0.993813	1.00391
Weighted mode	32	-0.000858652	0.00265342	0.748412	0.83265	-0.00605935	0.00434204	0.999142	0.993959	1.00435
BD:
Method	nsnp	b	se	pval	FDR_q	lo_ci	up_ci	or	or_lci95	or_uci95	RSSobs	Pvalue (MR-PRESSO)
MR Egger	41	-0.00213517	0.000960214	0.0320351	0.160175	-0.00401719	-0.000253148	0.997867	0.995991	0.999747	50.1027	0.183
Weighted median	41	1.82891e-05	8.69969e-05	0.833491	0.956147	-0.000152225	0.000188803	1.00002	0.999848	1.00019
Inverse variance weighted	41	-3.40602e-06	6.19402e-05	0.956147	0.956147	-0.000124809	0.000117997	0.999997	0.999875	1.00012
Simple mode	41	0.000199199	0.0002083	0.344663	0.709771	-0.00020907	0.000607467	1.0002	0.999791	1.00061
Weighted mode	41	0.000161768	0.000201078	0.425863	0.709771	-0.000232346	0.000555882	1.00016	0.999768	1.00056
MDD:
Method	nsnp	b	se	pval	FDR_q	lo_ci	up_ci	or	or_lci95	or_uci95	RSSobs	Pvalue (MR-PRESSO)
MR Egger	146	0.00593177	0.00624461	0.343754	0.343754	-0.00630768	0.0181712	1.00595	0.993712	1.01834	162.183	0.196
Weighted median	146	0.00563001	0.0019479	0.00384882	0.00962204	0.00181212	0.0094479	1.00565	1.00181	1.00949
Inverse variance weighted	146	0.00672694	0.00137006	9.10935e-07	4.55468e-06	0.00404163	0.00941226	1.00675	1.00405	1.00946
Simple mode	146	0.00662287	0.00601042	0.272331	0.343754	-0.00515755	0.0184033	1.00664	0.994856	1.01857
Weighted mode	146	0.00552886	0.00505073	0.275478	0.343754	-0.00437057	0.0154283	1.00554	0.995639	1.01555
PD:
Method	nsnp	b	se	pval	FDR_q	lo_ci	up_ci	or	or_lci95	or_uci95	RSSobs	Pvalue (MR-PRESSO)
MR Egger	24	-0.0019149	0.00129311	0.152828	0.254714	-0.0044494	0.0006196	0.998087	0.99556	1.00062	23.2495	0.576
Weighted median	24	-0.00132525	0.000724228	0.0672672	0.205186	-0.00274474	9.42333e-05	0.998676	0.997259	1.00009
Inverse variance weighted	24	-0.000870857	0.000500845	0.0820743	0.205186	-0.00185251	0.000110799	0.99913	0.998149	1.00011
Simple mode	24	-0.000828707	0.00128877	0.526568	0.526568	-0.00335469	0.00169727	0.999172	0.996651	1.0017
Weighted mode	24	-0.00118422	0.00111532	0.299357	0.374197	-0.00337024	0.0010018	0.998816	0.996635	1.001
SCZ:
Method	nsnp	b	se	pval	FDR_q	lo_ci	up_ci	or	or_lci95	or_uci95	RSSobs	Pvalue (MR-PRESSO)
MR Egger	145	-0.00235199	0.00197505	0.235685	0.416265	-0.0062231	0.00151911	0.997651	0.993796	1.00152	173.232	0.064
Weighted median	145	-0.000803854	0.000698435	0.249759	0.416265	-0.00217279	0.000565079	0.999196	0.99783	1.00057
Inverse variance weighted	145	-0.00124614	0.000501345	0.0129337	0.0646687	-0.00222877	-0.000263501	0.998755	0.997774	0.999737
Simple mode	145	8.28494e-05	0.00205079	0.967831	0.967831	-0.00393669	0.00410239	1.00008	0.996071	1.00411
Weighted mode	145	0.000245695	0.00200286	0.902538	0.967831	-0.00367991	0.0041713	1.00025	0.996327	1.00418

## Sheet: Table S3
Table S3. MR results for HF and MR-PRESSO analysis results.
AD:
Method	nsnp	b	se	pval	FDR_q	lo_ci	up_ci	or	or_lci95	or_uci95	RSSobs	Pvalue (MR-PRESSO)
MR Egger	47	-0.0120514	0.0446975	0.788684	0.788684	-0.0996585	0.0755557	0.988021	0.905146	1.07848	61.1902	0.109
Weighted median	47	-0.0471846	0.0255999	0.0653064	0.163266	-0.0973603	0.00299122	0.953911	0.907229	1.003
Inverse variance weighted	47	-0.0636653	0.0194715	0.00107677	0.00538385	-0.10183	-0.0255011	0.938319	0.903183	0.974821
Simple mode	47	-0.077079	0.0505682	0.13429	0.167863	-0.176193	0.0220346	0.925817	0.838456	1.02228
Weighted mode	47	-0.0561218	0.0340859	0.106481	0.167863	-0.12293	0.0106866	0.945424	0.884325	1.01074
ASD:
Method	nsnp	b	se	pval	FDR_q	lo_ci	up_ci	or	or_lci95	or_uci95	RSSobs	Pvalue (MR-PRESSO)
MR Egger	13	-0.00449692	0.00490594	0.378995	0.378995	-0.0141126	0.00511871	0.995513	0.985987	1.00513	24.7174	0.061
Weighted median	13	-0.00276686	0.00182803	0.130133	0.378995	-0.0063498	0.000816072	0.997237	0.99367	1.00082
Inverse variance weighted	13	-0.00235671	0.00166897	0.157927	0.378995	-0.00562789	0.000914465	0.997646	0.994388	1.00091
Simple mode	13	-0.00383752	0.00315179	0.246789	0.378995	-0.010015	0.00233998	0.99617	0.990035	1.00234
Weighted mode	13	-0.00370105	0.00344993	0.304466	0.378995	-0.0104629	0.00306081	0.996306	0.989592	1.00307
BD:
Method	nsnp	b	se	pval	FDR_q	lo_ci	up_ci	or	or_lci95	or_uci95	RSSobs	Pvalue (MR-PRESSO)
MR Egger	26	-0.0325662	0.0293844	0.278724	0.464541	-0.0901597	0.0250273	0.967958	0.913785	1.02534	32.047	0.231
Weighted median	26	0.00581862	0.00249304	0.0195985	0.0489961	0.000932266	0.010705	1.00584	1.00093	1.01076
Inverse variance weighted	26	0.00544215	0.00190674	0.00431496	0.0215748	0.00170494	0.00917935	1.00546	1.00171	1.00922
Simple mode	26	0.00156882	0.00547163	0.77669	0.77669	-0.00915557	0.0122932	1.00157	0.990886	1.01237
Weighted mode	26	0.0041708	0.00520528	0.43053	0.538162	-0.00603156	0.0143732	1.00418	0.993987	1.01448
MDD:
Method	nsnp	b	se	pval	FDR_q	lo_ci	up_ci	or	or_lci95	or_uci95	RSSobs	Pvalue (MR-PRESSO)
MR Egger	131	0.165882	0.176684	0.349556	0.533522	-0.180419	0.512183	1.18043	0.83492	1.66893	161.968	0.05
Weighted median	131	0.164041	0.0521493	0.00165741	0.00414352	0.0618288	0.266254	1.17826	1.06378	1.30507
Inverse variance weighted	131	0.193038	0.0374922	2.62222e-07	1.31111e-06	0.119553	0.266523	1.21293	1.12699	1.30542
Simple mode	131	0.103124	0.165182	0.533522	0.533522	-0.220633	0.426881	1.10863	0.802011	1.53247
Weighted mode	131	0.097466	0.143934	0.49951	0.533522	-0.184645	0.379577	1.10237	0.831399	1.46167
PD:
Method	nsnp	b	se	pval	FDR_q	lo_ci	up_ci	or	or_lci95	or_uci95	RSSobs	Pvalue (MR-PRESSO)
MR Egger	16	0.00646087	0.0402735	0.874838	0.874838	-0.0724752	0.085397	1.00648	0.930089	1.08915	19.8513	0.311
Weighted median	16	-0.0272859	0.0201374	0.175422	0.378331	-0.0667553	0.0121834	0.973083	0.935424	1.01226
Inverse variance weighted	16	-0.0254613	0.0160137	0.111842	0.378331	-0.0568481	0.00592561	0.97486	0.944738	1.00594
Simple mode	16	-0.0247697	0.0361809	0.504033	0.630041	-0.0956843	0.0461448	0.975535	0.908751	1.04723
Weighted mode	16	-0.0338518	0.0268713	0.226999	0.378331	-0.0865195	0.0188159	0.966715	0.917118	1.01899
SCZ:
Method	nsnp	b	se	pval	FDR_q	lo_ci	up_ci	or	or_lci95	or_uci95	RSSobs	Pvalue (MR-PRESSO)
MR Egger	128	0.0698827	0.057668	0.227853	0.379755	-0.0431467	0.182912	1.07238	0.957771	1.20071	163.14	0.031
Weighted median	128	0.0281638	0.0193313	0.145143	0.362857	-0.00972546	0.0660531	1.02856	0.990322	1.06828
Inverse variance weighted	128	0.0301427	0.0136547	0.0272795	0.136398	0.00337946	0.0569059	1.0306	1.00339	1.05856
Simple mode	128	0.0193908	0.0566479	0.732688	0.732688	-0.0916392	0.130421	1.01958	0.912434	1.13931
Weighted mode	128	0.0277617	0.0474197	0.559286	0.699108	-0.0651809	0.120704	1.02815	0.936898	1.12829

## Sheet: Table S4
Table S4. Specific effect estimates and confidence intervals for the RCS model of CVD.
HF:			CAD:			AP:			MI:
PHQ Score	OR (95% CI)		PHQ Score	OR (95% CI)		PHQ Score	OR (95% CI)		PHQ Score	OR (95% CI)
0	0.80 (0.53–1.22)		0	0.81 (0.59–1.12)		0	0.80 (0.54–1.17)		0	0.94 (0.71–1.26)
0.130653266331658	0.81 (0.56–1.18)		0.130653266331658	0.82 (0.62–1.09)		0.130653266331658	0.80 (0.57–1.13)		0.130653266331658	0.94 (0.73–1.21)
0.261306532663317	0.83 (0.60–1.14)		0.261306532663317	0.83 (0.65–1.06)		0.261306532663317	0.81 (0.60–1.09)		0.261306532663317	0.94 (0.75–1.17)
0.391959798994975	0.84 (0.64–1.10)		0.391959798994975	0.84 (0.68–1.03)		0.391959798994975	0.82 (0.64–1.05)		0.391959798994975	0.93 (0.77–1.13)
0.522613065326633	0.85 (0.68–1.07)		0.522613065326633	0.85 (0.71–1.01)		0.522613065326633	0.83 (0.67–1.02)		0.522613065326633	0.93 (0.79–1.09)
0.653266331658292	0.87 (0.72–1.05)		0.653266331658292	0.86 (0.74–0.99)		0.653266331658292	0.84 (0.70–0.99)		0.653266331658292	0.93 (0.82–1.06)
0.78391959798995	0.88 (0.75–1.03)		0.78391959798995	0.87 (0.77–0.98)		0.78391959798995	0.85 (0.73–0.97)		0.78391959798995	0.93 (0.84–1.03)
0.914572864321608	0.89 (0.79–1.01)		0.914572864321608	0.88 (0.80–0.97)		0.914572864321608	0.86 (0.77–0.96)		0.914572864321608	0.93 (0.86–1.01)
1.04522613065327	0.91 (0.82–1.00)		1.04522613065327	0.89 (0.83–0.96)		1.04522613065327	0.87 (0.80–0.95)		1.04522613065327	0.93 (0.87–1.00)
1.17587939698492	0.92 (0.85–0.99)		1.17587939698492	0.90 (0.85–0.96)		1.17587939698492	0.88 (0.82–0.95)		1.17587939698492	0.94 (0.89–0.99)
1.30653266331658	0.93 (0.88–0.99)		1.30653266331658	0.92 (0.88–0.96)		1.30653266331658	0.90 (0.85–0.95)		1.30653266331658	0.95 (0.90–0.99)
1.43718592964824	0.94 (0.90–0.99)		1.43718592964824	0.93 (0.90–0.97)		1.43718592964824	0.92 (0.88–0.96)		1.43718592964824	0.95 (0.92–0.99)
1.5678391959799	0.96 (0.92–0.99)		1.5678391959799	0.95 (0.92–0.97)		1.5678391959799	0.93 (0.90–0.97)		1.5678391959799	0.96 (0.94–0.99)
1.69849246231156	0.97 (0.94–1.00)		1.69849246231156	0.96 (0.94–0.98)		1.69849246231156	0.95 (0.93–0.98)		1.69849246231156	0.97 (0.95–0.99)
1.82914572864322	0.98 (0.97–1.00)		1.82914572864322	0.98 (0.97–0.99)		1.82914572864322	0.97 (0.96–0.99)		1.82914572864322	0.98 (0.97–0.99)
1.95979899497487	1.00 (0.99–1.00)		1.95979899497487	0.99 (0.99–1.00)		1.95979899497487	0.99 (0.99–1.00)		1.95979899497487	1.00 (0.99–1.00)
2.09045226130653	1.01 (1.00–1.02)		2.09045226130653	1.01 (1.00–1.02)		2.09045226130653	1.02 (1.01–1.02)		2.09045226130653	1.01 (1.00–1.02)
2.22110552763819	1.02 (1.00–1.05)		2.22110552763819	1.03 (1.01–1.05)		2.22110552763819	1.04 (1.02–1.06)		2.22110552763819	1.02 (1.01–1.04)
2.35175879396985	1.03 (1.00–1.08)		2.35175879396985	1.05 (1.02–1.08)		2.35175879396985	1.06 (1.02–1.10)		2.35175879396985	1.04 (1.01–1.07)
2.48241206030151	1.05 (0.99–1.11)		2.48241206030151	1.07 (1.02–1.12)		2.48241206030151	1.09 (1.03–1.14)		2.48241206030151	1.05 (1.01–1.10)
2.61306532663317	1.06 (0.99–1.14)		2.61306532663317	1.09 (1.02–1.15)		2.61306532663317	1.11 (1.04–1.19)		2.61306532663317	1.07 (1.01–1.13)
2.74371859296482	1.07 (0.98–1.17)		2.74371859296482	1.10 (1.03–1.19)		2.74371859296482	1.14 (1.04–1.24)		2.74371859296482	1.09 (1.02–1.16)
2.87437185929648	1.09 (0.98–1.21)		2.87437185929648	1.12 (1.03–1.23)		2.87437185929648	1.16 (1.05–1.28)		2.87437185929648	1.10 (1.02–1.20)
3.00502512562814	1.10 (0.97–1.25)		3.00502512562814	1.14 (1.03–1.27)		3.00502512562814	1.19 (1.05–1.33)		3.00502512562814	1.12 (1.02–1.23)
3.1356783919598	1.11 (0.97–1.28)		3.1356783919598	1.16 (1.04–1.31)		3.1356783919598	1.21 (1.06–1.38)		3.1356783919598	1.14 (1.02–1.27)
3.26633165829146	1.13 (0.96–1.32)		3.26633165829146	1.18 (1.04–1.34)		3.26633165829146	1.23 (1.06–1.43)		3.26633165829146	1.15 (1.02–1.30)
3.39698492462312	1.14 (0.96–1.35)		3.39698492462312	1.20 (1.04–1.38)		3.39698492462312	1.26 (1.07–1.48)		3.39698492462312	1.17 (1.03–1.33)
3.52763819095477	1.15 (0.95–1.39)		3.52763819095477	1.22 (1.05–1.42)		3.52763819095477	1.28 (1.07–1.53)		3.52763819095477	1.19 (1.03–1.37)
3.65829145728643	1.17 (0.95–1.43)		3.65829145728643	1.24 (1.05–1.46)		3.65829145728643	1.31 (1.08–1.58)		3.65829145728643	1.20 (1.03–1.40)
3.78894472361809	1.18 (0.95–1.46)		3.78894472361809	1.26 (1.06–1.50)		3.78894472361809	1.33 (1.09–1.63)		3.78894472361809	1.22 (1.03–1.44)
3.91959798994975	1.19 (0.95–1.50)		3.91959798994975	1.28 (1.06–1.54)		3.91959798994975	1.35 (1.09–1.68)		3.91959798994975	1.23 (1.04–1.47)
4.05025125628141	1.21 (0.95–1.54)		4.05025125628141	1.30 (1.07–1.58)		4.05025125628141	1.38 (1.10–1.73)		4.05025125628141	1.25 (1.04–1.50)
4.18090452261307	1.22 (0.94–1.57)		4.18090452261307	1.32 (1.07–1.62)		4.18090452261307	1.40 (1.10–1.78)		4.18090452261307	1.27 (1.04–1.54)
4.31155778894472	1.23 (0.94–1.61)		4.31155778894472	1.34 (1.08–1.66)		4.31155778894472	1.42 (1.11–1.83)		4.31155778894472	1.28 (1.05–1.57)
4.44221105527638	1.25 (0.94–1.65)		4.44221105527638	1.36 (1.08–1.70)		4.44221105527638	1.44 (1.11–1.87)		4.44221105527638	1.30 (1.05–1.60)
4.57286432160804	1.26 (0.94–1.68)		4.57286432160804	1.38 (1.09–1.74)		4.57286432160804	1.46 (1.12–1.92)		4.57286432160804	1.31 (1.05–1.63)
4.7035175879397	1.27 (0.94–1.72)		4.7035175879397	1.40 (1.09–1.78)		4.7035175879397	1.49 (1.12–1.97)		4.7035175879397	1.33 (1.06–1.66)
4.83417085427136	1.29 (0.94–1.75)		4.83417085427136	1.41 (1.10–1.82)		4.83417085427136	1.51 (1.13–2.01)		4.83417085427136	1.34 (1.06–1.69)
4.96482412060302	1.30 (0.95–1.79)		4.96482412060302	1.43 (1.11–1.86)		4.96482412060302	1.53 (1.13–2.06)		4.96482412060302	1.35 (1.06–1.72)
5.09547738693467	1.31 (0.95–1.82)		5.09547738693467	1.45 (1.11–1.90)		5.09547738693467	1.55 (1.14–2.10)		5.09547738693467	1.37 (1.07–1.75)
5.22613065326633	1.33 (0.95–1.86)		5.22613065326633	1.47 (1.12–1.93)		5.22613065326633	1.56 (1.14–2.14)		5.22613065326633	1.38 (1.07–1.78)
5.35678391959799	1.34 (0.95–1.89)		5.35678391959799	1.49 (1.13–1.97)		5.35678391959799	1.58 (1.15–2.18)		5.35678391959799	1.40 (1.08–1.81)
5.48743718592965	1.36 (0.95–1.93)		5.48743718592965	1.51 (1.14–2.01)		5.48743718592965	1.60 (1.15–2.22)		5.48743718592965	1.41 (1.08–1.84)
5.61809045226131	1.37 (0.96–1.96)		5.61809045226131	1.53 (1.14–2.04)		5.61809045226131	1.62 (1.16–2.26)		5.61809045226131	1.42 (1.09–1.86)
5.74874371859297	1.38 (0.96–1.99)		5.74874371859297	1.55 (1.15–2.08)		5.74874371859297	1.64 (1.16–2.30)		5.74874371859297	1.44 (1.09–1.89)
5.87939698492462	1.40 (0.96–2.03)		5.87939698492462	1.57 (1.16–2.12)		5.87939698492462	1.65 (1.17–2.34)		5.87939698492462	1.45 (1.09–1.92)
6.01005025125628	1.41 (0.97–2.06)		6.01005025125628	1.58 (1.17–2.15)		6.01005025125628	1.67 (1.17–2.37)		6.01005025125628	1.46 (1.10–1.94)
6.14070351758794	1.43 (0.97–2.09)		6.14070351758794	1.60 (1.18–2.19)		6.14070351758794	1.68 (1.18–2.41)		6.14070351758794	1.47 (1.10–1.96)
6.2713567839196	1.44 (0.98–2.12)		6.2713567839196	1.62 (1.18–2.22)		6.2713567839196	1.70 (1.18–2.44)		6.2713567839196	1.48 (1.11–1.99)
6.40201005025126	1.45 (0.98–2.15)		6.40201005025126	1.64 (1.19–2.25)		6.40201005025126	1.71 (1.19–2.47)		6.40201005025126	1.50 (1.11–2.01)
6.53266331658291	1.47 (0.99–2.18)		6.53266331658291	1.66 (1.20–2.29)		6.53266331658291	1.73 (1.19–2.50)		6.53266331658291	1.51 (1.12–2.03)
6.66331658291457	1.48 (0.99–2.22)		6.66331658291457	1.68 (1.21–2.32)		6.66331658291457	1.74 (1.20–2.53)		6.66331658291457	1.52 (1.12–2.06)
6.79396984924623	1.50 (1.00–2.24)		6.79396984924623	1.69 (1.22–2.35)		6.79396984924623	1.75 (1.20–2.56)		6.79396984924623	1.53 (1.13–2.08)
6.92462311557789	1.51 (1.00–2.27)		6.92462311557789	1.71 (1.23–2.38)		6.92462311557789	1.77 (1.21–2.58)		6.92462311557789	1.54 (1.13–2.10)
7.05527638190955	1.52 (1.01–2.30)		7.05527638190955	1.73 (1.24–2.41)		7.05527638190955	1.78 (1.21–2.61)		7.05527638190955	1.55 (1.14–2.12)
7.18592964824121	1.54 (1.02–2.33)		7.18592964824121	1.75 (1.25–2.44)		7.18592964824121	1.79 (1.22–2.63)		7.18592964824121	1.56 (1.15–2.13)
7.31658291457286	1.55 (1.02–2.36)		7.31658291457286	1.76 (1.26–2.47)		7.31658291457286	1.80 (1.22–2.65)		7.31658291457286	1.57 (1.15–2.15)
7.44723618090452	1.57 (1.03–2.39)		7.44723618090452	1.78 (1.27–2.50)		7.44723618090452	1.81 (1.22–2.67)		7.44723618090452	1.58 (1.16–2.17)
7.57788944723618	1.58 (1.04–2.41)		7.57788944723618	1.80 (1.28–2.53)		7.57788944723618	1.82 (1.23–2.69)		7.57788944723618	1.59 (1.16–2.19)
7.70854271356784	1.60 (1.04–2.44)		7.70854271356784	1.82 (1.29–2.56)		7.70854271356784	1.83 (1.23–2.71)		7.70854271356784	1.60 (1.17–2.20)
7.8391959798995	1.61 (1.05–2.47)		7.8391959798995	1.83 (1.30–2.59)		7.8391959798995	1.84 (1.24–2.73)		7.8391959798995	1.61 (1.17–2.22)
7.96984924623116	1.63 (1.06–2.49)		7.96984924623116	1.85 (1.31–2.61)		7.96984924623116	1.85 (1.24–2.74)		7.96984924623116	1.62 (1.18–2.23)
8.10050251256281	1.64 (1.07–2.52)		8.10050251256281	1.87 (1.32–2.64)		8.10050251256281	1.85 (1.25–2.76)		8.10050251256281	1.63 (1.18–2.25)
8.23115577889447	1.66 (1.08–2.54)		8.23115577889447	1.89 (1.33–2.66)		8.23115577889447	1.86 (1.25–2.77)		8.23115577889447	1.64 (1.19–2.26)
8.36180904522613	1.67 (1.09–2.57)		8.36180904522613	1.90 (1.35–2.69)		8.36180904522613	1.87 (1.25–2.78)		8.36180904522613	1.65 (1.20–2.28)
8.49246231155779	1.69 (1.10–2.59)		8.49246231155779	1.92 (1.36–2.72)		8.49246231155779	1.87 (1.26–2.79)		8.49246231155779	1.66 (1.20–2.29)
8.62311557788945	1.70 (1.11–2.62)		8.62311557788945	1.94 (1.37–2.74)		8.62311557788945	1.88 (1.26–2.80)		8.62311557788945	1.67 (1.21–2.30)
8.75376884422111	1.72 (1.11–2.64)		8.75376884422111	1.95 (1.38–2.76)		8.75376884422111	1.89 (1.26–2.81)		8.75376884422111	1.68 (1.21–2.31)
8.88442211055276	1.73 (1.12–2.66)		8.88442211055276	1.97 (1.39–2.79)		8.88442211055276	1.89 (1.27–2.82)		8.88442211055276	1.68 (1.22–2.32)
9.01507537688442	1.75 (1.13–2.69)		9.01507537688442	1.99 (1.40–2.81)		9.01507537688442	1.90 (1.27–2.83)		9.01507537688442	1.69 (1.23–2.33)
9.14572864321608	1.76 (1.14–2.71)		9.14572864321608	2.00 (1.42–2.84)		9.14572864321608	1.90 (1.27–2.83)		9.14572864321608	1.70 (1.23–2.35)
9.27638190954774	1.78 (1.15–2.73)		9.27638190954774	2.02 (1.43–2.86)		9.27638190954774	1.90 (1.28–2.84)		9.27638190954774	1.71 (1.24–2.36)
9.4070351758794	1.79 (1.17–2.75)		9.4070351758794	2.04 (1.44–2.88)		9.4070351758794	1.91 (1.28–2.84)		9.4070351758794	1.71 (1.24–2.37)
9.53768844221106	1.81 (1.18–2.78)		9.53768844221106	2.05 (1.45–2.90)		9.53768844221106	1.91 (1.28–2.85)		9.53768844221106	1.72 (1.25–2.37)
9.66834170854271	1.82 (1.19–2.80)		9.66834170854271	2.07 (1.47–2.93)		9.66834170854271	1.91 (1.28–2.85)		9.66834170854271	1.73 (1.25–2.38)
9.79899497487437	1.84 (1.20–2.82)		9.79899497487437	2.09 (1.48–2.95)		9.79899497487437	1.92 (1.29–2.86)		9.79899497487437	1.74 (1.26–2.39)
9.92964824120603	1.85 (1.21–2.84)		9.92964824120603	2.10 (1.49–2.97)		9.92964824120603	1.92 (1.29–2.86)		9.92964824120603	1.74 (1.27–2.40)
10.0603015075377	1.87 (1.22–2.87)		10.0603015075377	2.12 (1.50–2.99)		10.0603015075377	1.92 (1.29–2.86)		10.0603015075377	1.75 (1.27–2.41)
10.1909547738693	1.89 (1.23–2.89)		10.1909547738693	2.14 (1.52–3.02)		10.1909547738693	1.92 (1.29–2.86)		10.1909547738693	1.76 (1.28–2.42)
10.321608040201	1.90 (1.24–2.91)		10.321608040201	2.15 (1.53–3.04)		10.321608040201	1.93 (1.29–2.86)		10.321608040201	1.76 (1.28–2.43)
10.4522613065327	1.92 (1.25–2.93)		10.4522613065327	2.17 (1.54–3.06)		10.4522613065327	1.93 (1.30–2.87)		10.4522613065327	1.77 (1.29–2.44)
10.5829145728643	1.93 (1.27–2.96)		10.5829145728643	2.19 (1.55–3.08)		10.5829145728643	1.93 (1.30–2.87)		10.5829145728643	1.78 (1.29–2.44)
10.713567839196	1.95 (1.28–2.98)		10.713567839196	2.20 (1.57–3.10)		10.713567839196	1.93 (1.30–2.87)		10.713567839196	1.78 (1.30–2.45)
10.8442211055276	1.97 (1.29–3.00)		10.8442211055276	2.22 (1.58–3.13)		10.8442211055276	1.93 (1.30–2.87)		10.8442211055276	1.79 (1.30–2.46)
10.9748743718593	1.98 (1.30–3.02)		10.9748743718593	2.24 (1.59–3.15)		10.9748743718593	1.93 (1.30–2.87)		10.9748743718593	1.80 (1.31–2.47)
11.105527638191	2.00 (1.31–3.05)		11.105527638191	2.25 (1.60–3.17)		11.105527638191	1.93 (1.30–2.87)		11.105527638191	1.80 (1.31–2.48)
11.2361809045226	2.02 (1.32–3.07)		11.2361809045226	2.27 (1.61–3.19)		11.2361809045226	1.93 (1.30–2.87)		11.2361809045226	1.81 (1.32–2.48)
11.3668341708543	2.03 (1.34–3.09)		11.3668341708543	2.29 (1.63–3.22)		11.3668341708543	1.93 (1.30–2.87)		11.3668341708543	1.82 (1.32–2.49)
11.4974874371859	2.05 (1.35–3.12)		11.4974874371859	2.31 (1.64–3.24)		11.4974874371859	1.93 (1.30–2.88)		11.4974874371859	1.82 (1.33–2.50)
11.6281407035176	2.07 (1.36–3.14)		11.6281407035176	2.32 (1.65–3.27)		11.6281407035176	1.93 (1.30–2.88)		11.6281407035176	1.83 (1.33–2.51)
11.7587939698492	2.08 (1.37–3.17)		11.7587939698492	2.34 (1.66–3.29)		11.7587939698492	1.94 (1.30–2.88)		11.7587939698492	1.83 (1.34–2.52)
11.8894472361809	2.10 (1.38–3.19)		11.8894472361809	2.36 (1.68–3.32)		11.8894472361809	1.94 (1.30–2.88)		11.8894472361809	1.84 (1.34–2.53)
12.0201005025126	2.12 (1.39–3.22)		12.0201005025126	2.37 (1.69–3.34)		12.0201005025126	1.94 (1.30–2.88)		12.0201005025126	1.85 (1.34–2.54)
12.1507537688442	2.14 (1.41–3.25)		12.1507537688442	2.39 (1.70–3.37)		12.1507537688442	1.94 (1.30–2.89)		12.1507537688442	1.85 (1.35–2.55)
12.2814070351759	2.16 (1.42–3.28)		12.2814070351759	2.41 (1.71–3.39)		12.2814070351759	1.94 (1.30–2.89)		12.2814070351759	1.86 (1.35–2.56)
12.4120603015075	2.17 (1.43–3.30)		12.4120603015075	2.43 (1.72–3.42)		12.4120603015075	1.94 (1.30–2.89)		12.4120603015075	1.87 (1.36–2.57)
12.5427135678392	2.19 (1.44–3.33)		12.5427135678392	2.45 (1.73–3.45)		12.5427135678392	1.94 (1.30–2.90)		12.5427135678392	1.87 (1.36–2.58)
12.6733668341709	2.21 (1.45–3.36)		12.6733668341709	2.46 (1.75–3.48)		12.6733668341709	1.94 (1.29–2.90)		12.6733668341709	1.88 (1.36–2.59)
12.8040201005025	2.23 (1.46–3.39)		12.8040201005025	2.48 (1.76–3.51)		12.8040201005025	1.94 (1.29–2.91)		12.8040201005025	1.88 (1.37–2.60)
12.9346733668342	2.25 (1.48–3.42)		12.9346733668342	2.50 (1.77–3.54)		12.9346733668342	1.94 (1.29–2.91)		12.9346733668342	1.89 (1.37–2.61)
13.0653266331658	2.27 (1.49–3.45)		13.0653266331658	2.52 (1.78–3.57)		13.0653266331658	1.94 (1.29–2.92)		13.0653266331658	1.90 (1.37–2.62)
13.1959798994975	2.28 (1.50–3.48)		13.1959798994975	2.54 (1.79–3.60)		13.1959798994975	1.94 (1.29–2.92)		13.1959798994975	1.90 (1.38–2.63)
13.3266331658291	2.30 (1.51–3.52)		13.3266331658291	2.56 (1.80–3.63)		13.3266331658291	1.94 (1.28–2.93)		13.3266331658291	1.91 (1.38–2.65)
13.4572864321608	2.32 (1.52–3.55)		13.4572864321608	2.58 (1.81–3.66)		13.4572864321608	1.94 (1.28–2.94)		13.4572864321608	1.92 (1.38–2.66)
13.5879396984925	2.34 (1.53–3.58)		13.5879396984925	2.59 (1.82–3.69)		13.5879396984925	1.94 (1.28–2.94)		13.5879396984925	1.92 (1.39–2.67)
13.7185929648241	2.36 (1.54–3.62)		13.7185929648241	2.61 (1.83–3.73)		13.7185929648241	1.94 (1.28–2.95)		13.7185929648241	1.93 (1.39–2.68)
13.8492462311558	2.38 (1.55–3.65)		13.8492462311558	2.63 (1.84–3.76)		13.8492462311558	1.94 (1.27–2.96)		13.8492462311558	1.94 (1.39–2.70)
13.9798994974874	2.40 (1.56–3.69)		13.9798994974874	2.65 (1.85–3.79)		13.9798994974874	1.94 (1.27–2.96)		13.9798994974874	1.94 (1.39–2.71)
14.1105527638191	2.42 (1.57–3.72)		14.1105527638191	2.67 (1.86–3.83)		14.1105527638191	1.94 (1.27–2.97)		14.1105527638191	1.95 (1.40–2.73)
14.2412060301508	2.44 (1.59–3.76)		14.2412060301508	2.69 (1.87–3.86)		14.2412060301508	1.94 (1.26–2.98)		14.2412060301508	1.96 (1.40–2.74)
14.3718592964824	2.46 (1.60–3.80)		14.3718592964824	2.71 (1.88–3.90)		14.3718592964824	1.94 (1.26–2.99)		14.3718592964824	1.96 (1.40–2.75)
14.5025125628141	2.48 (1.61–3.84)		14.5025125628141	2.73 (1.89–3.94)		14.5025125628141	1.94 (1.26–3.00)		14.5025125628141	1.97 (1.40–2.77)
14.6331658291457	2.50 (1.62–3.88)		14.6331658291457	2.75 (1.90–3.98)		14.6331658291457	1.94 (1.25–3.01)		14.6331658291457	1.98 (1.40–2.78)
14.7638190954774	2.52 (1.63–3.92)		14.7638190954774	2.77 (1.91–4.01)		14.7638190954774	1.94 (1.25–3.02)		14.7638190954774	1.98 (1.41–2.80)
14.894472361809	2.55 (1.64–3.96)		14.894472361809	2.79 (1.92–4.05)		14.894472361809	1.94 (1.25–3.03)		14.894472361809	1.99 (1.41–2.81)
15.0251256281407	2.57 (1.65–4.00)		15.0251256281407	2.81 (1.93–4.09)		15.0251256281407	1.94 (1.24–3.04)		15.0251256281407	2.00 (1.41–2.83)
15.1557788944724	2.59 (1.66–4.04)		15.1557788944724	2.83 (1.94–4.13)		15.1557788944724	1.94 (1.24–3.05)		15.1557788944724	2.00 (1.41–2.85)
15.286432160804	2.61 (1.67–4.08)		15.286432160804	2.86 (1.95–4.18)		15.286432160804	1.94 (1.23–3.06)		15.286432160804	2.01 (1.41–2.86)
15.4170854271357	2.63 (1.68–4.13)		15.4170854271357	2.88 (1.96–4.22)		15.4170854271357	1.94 (1.23–3.07)		15.4170854271357	2.02 (1.41–2.88)
15.5477386934673	2.65 (1.69–4.17)		15.5477386934673	2.90 (1.97–4.26)		15.5477386934673	1.94 (1.23–3.09)		15.5477386934673	2.02 (1.41–2.90)
15.678391959799	2.68 (1.70–4.22)		15.678391959799	2.92 (1.98–4.30)		15.678391959799	1.94 (1.22–3.10)		15.678391959799	2.03 (1.42–2.92)
15.8090452261307	2.70 (1.71–4.27)		15.8090452261307	2.94 (1.99–4.35)		15.8090452261307	1.94 (1.22–3.11)		15.8090452261307	2.04 (1.42–2.93)
15.9396984924623	2.72 (1.72–4.31)		15.9396984924623	2.96 (2.00–4.39)		15.9396984924623	1.95 (1.21–3.12)		15.9396984924623	2.04 (1.42–2.95)
16.070351758794	2.74 (1.73–4.36)		16.070351758794	2.98 (2.01–4.44)		16.070351758794	1.95 (1.21–3.13)		16.070351758794	2.05 (1.42–2.97)
16.2010050251256	2.77 (1.73–4.41)		16.2010050251256	3.01 (2.02–4.49)		16.2010050251256	1.95 (1.20–3.15)		16.2010050251256	2.06 (1.42–2.99)
16.3316582914573	2.79 (1.74–4.46)		16.3316582914573	3.03 (2.02–4.53)		16.3316582914573	1.95 (1.20–3.16)		16.3316582914573	2.07 (1.42–3.01)
16.4623115577889	2.81 (1.75–4.51)		16.4623115577889	3.05 (2.03–4.58)		16.4623115577889	1.95 (1.19–3.18)		16.4623115577889	2.07 (1.42–3.03)
16.5929648241206	2.84 (1.76–4.56)		16.5929648241206	3.07 (2.04–4.63)		16.5929648241206	1.95 (1.19–3.19)		16.5929648241206	2.08 (1.42–3.05)
16.7236180904523	2.86 (1.77–4.62)		16.7236180904523	3.10 (2.05–4.68)		16.7236180904523	1.95 (1.18–3.20)		16.7236180904523	2.09 (1.42–3.07)
16.8542713567839	2.88 (1.78–4.67)		16.8542713567839	3.12 (2.06–4.73)		16.8542713567839	1.95 (1.18–3.22)		16.8542713567839	2.09 (1.42–3.09)
16.9849246231156	2.91 (1.79–4.72)		16.9849246231156	3.14 (2.07–4.78)		16.9849246231156	1.95 (1.17–3.23)		16.9849246231156	2.10 (1.42–3.11)
17.1155778894472	2.93 (1.80–4.78)		17.1155778894472	3.17 (2.07–4.83)		17.1155778894472	1.95 (1.17–3.25)		17.1155778894472	2.11 (1.42–3.13)
17.2462311557789	2.96 (1.81–4.84)		17.2462311557789	3.19 (2.08–4.89)		17.2462311557789	1.95 (1.16–3.26)		17.2462311557789	2.12 (1.42–3.15)
17.3768844221106	2.98 (1.82–4.89)		17.3768844221106	3.21 (2.09–4.94)		17.3768844221106	1.95 (1.16–3.28)		17.3768844221106	2.12 (1.42–3.17)
17.5075376884422	3.01 (1.82–4.95)		17.5075376884422	3.24 (2.10–4.99)		17.5075376884422	1.95 (1.15–3.30)		17.5075376884422	2.13 (1.42–3.19)
17.6381909547739	3.03 (1.83–5.01)		17.6381909547739	3.26 (2.11–5.05)		17.6381909547739	1.95 (1.15–3.31)		17.6381909547739	2.14 (1.42–3.21)
17.7688442211055	3.06 (1.84–5.07)		17.7688442211055	3.29 (2.11–5.11)		17.7688442211055	1.95 (1.14–3.33)		17.7688442211055	2.14 (1.42–3.23)
17.8994974874372	3.08 (1.85–5.13)		17.8994974874372	3.31 (2.12–5.16)		17.8994974874372	1.95 (1.14–3.34)		17.8994974874372	2.15 (1.42–3.26)
18.0301507537688	3.11 (1.86–5.20)		18.0301507537688	3.33 (2.13–5.22)		18.0301507537688	1.95 (1.13–3.36)		18.0301507537688	2.16 (1.42–3.28)
18.1608040201005	3.13 (1.87–5.26)		18.1608040201005	3.36 (2.14–5.28)		18.1608040201005	1.95 (1.13–3.38)		18.1608040201005	2.17 (1.42–3.30)
18.2914572864322	3.16 (1.87–5.32)		18.2914572864322	3.38 (2.14–5.34)		18.2914572864322	1.95 (1.12–3.40)		18.2914572864322	2.17 (1.42–3.33)
18.4221105527638	3.19 (1.88–5.39)		18.4221105527638	3.41 (2.15–5.40)		18.4221105527638	1.95 (1.11–3.41)		18.4221105527638	2.18 (1.42–3.35)
18.5527638190955	3.21 (1.89–5.46)		18.5527638190955	3.43 (2.16–5.46)		18.5527638190955	1.95 (1.11–3.43)		18.5527638190955	2.19 (1.42–3.37)
18.6834170854271	3.24 (1.90–5.53)		18.6834170854271	3.46 (2.17–5.52)		18.6834170854271	1.95 (1.10–3.45)		18.6834170854271	2.20 (1.42–3.40)
18.8140703517588	3.27 (1.91–5.59)		18.8140703517588	3.48 (2.17–5.59)		18.8140703517588	1.95 (1.10–3.47)		18.8140703517588	2.20 (1.42–3.42)
18.9447236180905	3.29 (1.91–5.66)		18.9447236180905	3.51 (2.18–5.65)		18.9447236180905	1.95 (1.09–3.49)		18.9447236180905	2.21 (1.42–3.45)
19.0753768844221	3.32 (1.92–5.74)		19.0753768844221	3.54 (2.19–5.72)		19.0753768844221	1.95 (1.09–3.51)		19.0753768844221	2.22 (1.42–3.47)
19.2060301507538	3.35 (1.93–5.81)		19.2060301507538	3.56 (2.19–5.78)		19.2060301507538	1.95 (1.08–3.53)		19.2060301507538	2.23 (1.42–3.50)
19.3366834170854	3.38 (1.94–5.88)		19.3366834170854	3.59 (2.20–5.85)		19.3366834170854	1.95 (1.08–3.55)		19.3366834170854	2.23 (1.42–3.52)
19.4673366834171	3.40 (1.95–5.96)		19.4673366834171	3.62 (2.21–5.92)		19.4673366834171	1.95 (1.07–3.57)		19.4673366834171	2.24 (1.42–3.55)
19.5979899497487	3.43 (1.95–6.03)		19.5979899497487	3.64 (2.22–5.99)		19.5979899497487	1.95 (1.06–3.59)		19.5979899497487	2.25 (1.42–3.58)
19.7286432160804	3.46 (1.96–6.11)		19.7286432160804	3.67 (2.22–6.06)		19.7286432160804	1.95 (1.06–3.61)		19.7286432160804	2.26 (1.41–3.60)
19.8592964824121	3.49 (1.97–6.19)		19.8592964824121	3.70 (2.23–6.13)		19.8592964824121	1.95 (1.05–3.63)		19.8592964824121	2.26 (1.41–3.63)
19.9899497487437	3.52 (1.98–6.27)		19.9899497487437	3.72 (2.24–6.20)		19.9899497487437	1.95 (1.05–3.65)		19.9899497487437	2.27 (1.41–3.66)
20.1206030150754	3.55 (1.98–6.35)		20.1206030150754	3.75 (2.24–6.28)		20.1206030150754	1.95 (1.04–3.67)		20.1206030150754	2.28 (1.41–3.68)
20.251256281407	3.58 (1.99–6.43)		20.251256281407	3.78 (2.25–6.35)		20.251256281407	1.96 (1.04–3.69)		20.251256281407	2.29 (1.41–3.71)
20.3819095477387	3.61 (2.00–6.52)		20.3819095477387	3.81 (2.26–6.43)		20.3819095477387	1.96 (1.03–3.71)		20.3819095477387	2.30 (1.41–3.74)
20.5125628140704	3.64 (2.01–6.60)		20.5125628140704	3.84 (2.26–6.50)		20.5125628140704	1.96 (1.03–3.73)		20.5125628140704	2.30 (1.41–3.77)
20.643216080402	3.67 (2.01–6.69)		20.643216080402	3.86 (2.27–6.58)		20.643216080402	1.96 (1.02–3.75)		20.643216080402	2.31 (1.41–3.80)
20.7738693467337	3.70 (2.02–6.78)		20.7738693467337	3.89 (2.27–6.66)		20.7738693467337	1.96 (1.01–3.78)		20.7738693467337	2.32 (1.41–3.83)
20.9045226130653	3.73 (2.03–6.87)		20.9045226130653	3.92 (2.28–6.74)		20.9045226130653	1.96 (1.01–3.80)		20.9045226130653	2.33 (1.40–3.86)
21.035175879397	3.76 (2.03–6.96)		21.035175879397	3.95 (2.29–6.82)		21.035175879397	1.96 (1.00–3.82)		21.035175879397	2.33 (1.40–3.88)
21.1658291457286	3.79 (2.04–7.05)		21.1658291457286	3.98 (2.29–6.90)		21.1658291457286	1.96 (1.00–3.84)		21.1658291457286	2.34 (1.40–3.91)
21.2964824120603	3.83 (2.05–7.14)		21.2964824120603	4.01 (2.30–6.99)		21.2964824120603	1.96 (0.99–3.87)		21.2964824120603	2.35 (1.40–3.95)
21.427135678392	3.86 (2.05–7.24)		21.427135678392	4.04 (2.31–7.07)		21.427135678392	1.96 (0.99–3.89)		21.427135678392	2.36 (1.40–3.98)
21.5577889447236	3.89 (2.06–7.34)		21.5577889447236	4.07 (2.31–7.16)		21.5577889447236	1.96 (0.98–3.91)		21.5577889447236	2.37 (1.40–4.01)
21.6884422110553	3.92 (2.07–7.43)		21.6884422110553	4.10 (2.32–7.24)		21.6884422110553	1.96 (0.97–3.94)		21.6884422110553	2.37 (1.40–4.04)
21.8190954773869	3.95 (2.08–7.53)		21.8190954773869	4.13 (2.33–7.33)		21.8190954773869	1.96 (0.97–3.96)		21.8190954773869	2.38 (1.40–4.07)
21.9497487437186	3.99 (2.08–7.64)		21.9497487437186	4.16 (2.33–7.42)		21.9497487437186	1.96 (0.96–3.99)		21.9497487437186	2.39 (1.39–4.10)
22.0804020100503	4.02 (2.09–7.74)		22.0804020100503	4.19 (2.34–7.51)		22.0804020100503	1.96 (0.96–4.01)		22.0804020100503	2.40 (1.39–4.13)
22.2110552763819	4.05 (2.10–7.84)		22.2110552763819	4.22 (2.34–7.61)		22.2110552763819	1.96 (0.95–4.04)		22.2110552763819	2.41 (1.39–4.17)
22.3417085427136	4.09 (2.10–7.95)		22.3417085427136	4.25 (2.35–7.70)		22.3417085427136	1.96 (0.95–4.06)		22.3417085427136	2.42 (1.39–4.20)
22.4723618090452	4.12 (2.11–8.06)		22.4723618090452	4.28 (2.36–7.79)		22.4723618090452	1.96 (0.94–4.09)		22.4723618090452	2.42 (1.39–4.23)
22.6030150753769	4.16 (2.12–8.17)		22.6030150753769	4.32 (2.36–7.89)		22.6030150753769	1.96 (0.94–4.11)		22.6030150753769	2.43 (1.39–4.27)
22.7336683417085	4.19 (2.12–8.28)		22.7336683417085	4.35 (2.37–7.99)		22.7336683417085	1.96 (0.93–4.14)		22.7336683417085	2.44 (1.38–4.30)
22.8643216080402	4.23 (2.13–8.39)		22.8643216080402	4.38 (2.37–8.08)		22.8643216080402	1.96 (0.92–4.16)		22.8643216080402	2.45 (1.38–4.34)
22.9949748743719	4.26 (2.14–8.50)		22.9949748743719	4.41 (2.38–8.18)		22.9949748743719	1.96 (0.92–4.19)		22.9949748743719	2.46 (1.38–4.37)
23.1256281407035	4.30 (2.14–8.62)		23.1256281407035	4.45 (2.39–8.29)		23.1256281407035	1.96 (0.91–4.22)		23.1256281407035	2.47 (1.38–4.41)
23.2562814070352	4.33 (2.15–8.74)		23.2562814070352	4.48 (2.39–8.39)		23.2562814070352	1.96 (0.91–4.24)		23.2562814070352	2.47 (1.38–4.44)
23.3869346733668	4.37 (2.16–8.86)		23.3869346733668	4.51 (2.40–8.49)		23.3869346733668	1.96 (0.90–4.27)		23.3869346733668	2.48 (1.38–4.48)
23.5175879396985	4.41 (2.16–8.98)		23.5175879396985	4.54 (2.40–8.60)		23.5175879396985	1.96 (0.90–4.30)		23.5175879396985	2.49 (1.37–4.51)
23.6482412060302	4.44 (2.17–9.10)		23.6482412060302	4.58 (2.41–8.70)		23.6482412060302	1.96 (0.89–4.32)		23.6482412060302	2.50 (1.37–4.55)
23.7788944723618	4.48 (2.17–9.23)		23.7788944723618	4.61 (2.41–8.81)		23.7788944723618	1.96 (0.89–4.35)		23.7788944723618	2.51 (1.37–4.59)
23.9095477386935	4.52 (2.18–9.36)		23.9095477386935	4.65 (2.42–8.92)		23.9095477386935	1.96 (0.88–4.38)		23.9095477386935	2.52 (1.37–4.62)
24.0402010050251	4.55 (2.19–9.49)		24.0402010050251	4.68 (2.43–9.03)		24.0402010050251	1.96 (0.88–4.41)		24.0402010050251	2.52 (1.37–4.66)
24.1708542713568	4.59 (2.19–9.62)		24.1708542713568	4.72 (2.43–9.15)		24.1708542713568	1.96 (0.87–4.44)		24.1708542713568	2.53 (1.37–4.70)
24.3015075376884	4.63 (2.20–9.75)		24.3015075376884	4.75 (2.44–9.26)		24.3015075376884	1.96 (0.86–4.46)		24.3015075376884	2.54 (1.36–4.74)
24.4321608040201	4.67 (2.21–9.89)		24.4321608040201	4.79 (2.44–9.38)		24.4321608040201	1.97 (0.86–4.49)		24.4321608040201	2.55 (1.36–4.78)
24.5628140703518	4.71 (2.21–10.02)		24.5628140703518	4.82 (2.45–9.49)		24.5628140703518	1.97 (0.85–4.52)		24.5628140703518	2.56 (1.36–4.81)
24.6934673366834	4.75 (2.22–10.16)		24.6934673366834	4.86 (2.45–9.61)		24.6934673366834	1.97 (0.85–4.55)		24.6934673366834	2.57 (1.36–4.85)
24.8241206030151	4.79 (2.22–10.30)		24.8241206030151	4.89 (2.46–9.73)		24.8241206030151	1.97 (0.84–4.58)		24.8241206030151	2.58 (1.36–4.89)
24.9547738693467	4.83 (2.23–10.45)		24.9547738693467	4.93 (2.46–9.86)		24.9547738693467	1.97 (0.84–4.61)		24.9547738693467	2.59 (1.36–4.93)
25.0854271356784	4.87 (2.24–10.59)		25.0854271356784	4.97 (2.47–9.98)		25.0854271356784	1.97 (0.83–4.64)		25.0854271356784	2.59 (1.35–4.97)
25.2160804020101	4.91 (2.24–10.74)		25.2160804020101	5.00 (2.48–10.11)		25.2160804020101	1.97 (0.83–4.67)		25.2160804020101	2.60 (1.35–5.02)
25.3467336683417	4.95 (2.25–10.89)		25.3467336683417	5.04 (2.48–10.23)		25.3467336683417	1.97 (0.82–4.70)		25.3467336683417	2.61 (1.35–5.06)
25.4773869346734	4.99 (2.26–11.05)		25.4773869346734	5.08 (2.49–10.36)		25.4773869346734	1.97 (0.82–4.73)		25.4773869346734	2.62 (1.35–5.10)
25.608040201005	5.03 (2.26–11.20)		25.608040201005	5.11 (2.49–10.49)		25.608040201005	1.97 (0.81–4.77)		25.608040201005	2.63 (1.35–5.14)
25.7386934673367	5.07 (2.27–11.36)		25.7386934673367	5.15 (2.50–10.63)		25.7386934673367	1.97 (0.81–4.80)		25.7386934673367	2.64 (1.34–5.18)
25.8693467336683	5.12 (2.27–11.52)		25.8693467336683	5.19 (2.50–10.76)		25.8693467336683	1.97 (0.80–4.83)		25.8693467336683	2.65 (1.34–5.23)
26	5.16 (2.28–11.68)		26	5.23 (2.51–10.90)		26	1.97 (0.80–4.86)		26	2.66 (1.34–5.27)

## Sheet: Table S5
Table S5. Expression diversity of MDD.
Symbol	log2FC	pvalue	adjusted.pvalue	Significant
MARCHF3	0.123337	0.0238125	0.445169	UP
MARCHF7	0.247651	0.0100888	0.353747	UP
AACS	0.0756637	0.0469971	0.503224	UP
ABCB10	0.122276	0.0292431	0.470278	UP
ABCC4	0.174255	0.0251216	0.445918	UP
ABHD2	0.116727	0.0455491	0.500789	UP
ABI1	0.114281	0.0300801	0.470347	UP
ABT1	0.15256	0.00323283	0.302253	UP
ACAD11	0.148703	0.0183763	0.408269	UP
ACSM3	0.107118	0.0172182	0.401023	UP
ACTBL2	0.136199	0.0113877	0.359874	UP
ACTN3	0.0997108	0.0281952	0.465296	UP
ACTR3	0.140071	0.0310735	0.476518	UP
ACVR2A	0.0852531	0.0402853	0.491684	UP
ADAM17	0.296162	0.000345294	0.222293	UP
ADAT1	0.156046	0.00300229	0.29878	UP
ADCY10	0.0762127	0.0037786	0.302253	UP
ADH4	0.228545	0.00342976	0.302253	UP
ADM	0.428639	0.00154735	0.272815	UP
ADPGK	0.14244	0.0356758	0.486806	UP
AEBP2	0.145419	0.0260097	0.451613	UP
AFF4	0.0905998	0.0496657	0.507463	UP
AGL	0.126968	0.0190939	0.41485	UP
AGPAT3	0.124592	0.0354571	0.486806	UP
AHR	0.288618	0.026984	0.457762	UP
AIDA	0.195843	0.000113834	0.19822	UP
AIFM3	0.154394	0.0322959	0.480086	UP
AKTIP	0.173968	0.0159445	0.395173	UP
ALAS1	0.12079	0.012854	0.37813	UP
ALG10B	0.0970633	0.0318375	0.480086	UP
ALG14	0.102172	0.0152152	0.390448	UP
ALOX5	0.120389	0.0469845	0.503224	UP
ALPK1	0.219604	0.00369861	0.302253	UP
AMH	0.0890789	0.0101334	0.353747	UP
AMOTL2	0.108394	0.0191759	0.41485	UP
ANKHD1-EIF4EBP3	0.0604091	0.0308535	0.475447	UP
ANKIB1	0.167095	0.00406114	0.302253	UP
ANKLE2	0.132591	0.00648139	0.320454	UP
ANKRA2	0.10593	0.0174207	0.401023	UP
ANKRD13C	0.115076	0.016583	0.397776	UP
ANKRD55	0.168659	0.0490174	0.506781	UP
ANP32A	0.124741	0.0439285	0.496222	UP
ANXA3	0.260517	0.0241644	0.445218	UP
AP1M2	0.129611	0.00638036	0.320454	UP
APBA3	0.143535	0.0134159	0.380831	UP
APBB3	0.212597	0.0110182	0.35509	UP
API5	0.254359	0.00321414	0.302253	UP
ARCN1	0.167361	0.0361637	0.487029	UP
ARHGAP22	0.118473	0.0469306	0.503224	UP
ARHGEF11	0.196944	0.0101141	0.353747	UP
ARHGEF5	0.109481	0.010218	0.353747	UP
ARHGEF6	0.188431	0.0127382	0.37813	UP
ARID1A	0.141119	0.0107427	0.353747	UP
ARID4A	0.147226	0.00452685	0.302253	UP
ARID5B	0.218963	0.0143555	0.388314	UP
ARL13B	0.129325	0.00108416	0.265117	UP
ARL16	0.265598	0.034547	0.484943	UP
ARL6IP1	0.268454	9.96996e-05	0.19822	UP
ARMC3	0.0908962	0.0334743	0.483448	UP
ARMCX2	0.131769	0.0204477	0.421877	UP
ARNT	0.134637	0.0204355	0.421877	UP
ARRDC3	0.14031	0.0426648	0.494497	UP
ARSF	0.0771326	0.00469497	0.302253	UP
ASPA	0.0692754	0.0177138	0.401023	UP
ATF3	0.330584	0.0109998	0.35509	UP
ATG10	0.267456	0.00282924	0.29878	UP
ATP11B	0.235203	0.00450021	0.302253	UP
ATP2A2	0.1664	0.0244957	0.445854	UP
ATP2C1	0.119879	0.0177082	0.401023	UP
ATP6AP1L	0.0924553	0.0362224	0.487029	UP
ATP8B2	0.151942	0.0199103	0.421288	UP
ATXN10	0.0985845	0.047585	0.504251	UP
AXIN2	0.18161	0.0382547	0.489821	UP
B4GAT1	0.118757	0.0437251	0.496222	UP
B4GALT5	0.212901	0.0476825	0.504736	UP
BACH2	0.183894	0.0277866	0.461113	UP
BAG3	0.13702	0.0308064	0.475236	UP
SLC7A9	0.177095	0.0465403	0.500789	UP
PRRC2C	0.17913	0.00312125	0.302253	UP
BCAR3	0.0690766	0.0361211	0.487029	UP
BCCIP	0.176041	0.0021652	0.272815	UP
BCL2L13	0.178204	0.00212201	0.272815	UP
BDH2	0.0653852	0.0410561	0.491684	UP
BECN1L1	0.0866708	0.00623282	0.319418	UP
BEST3	0.116946	0.0418462	0.492789	UP
BFSP1	0.163029	0.014125	0.38679	UP
GPRASP3	0.0618496	0.0385591	0.490102	UP
BICD1	0.0941803	0.0101151	0.353747	UP
BIRC3	0.276744	0.0274687	0.459729	UP
BIRC6	0.161117	0.00519334	0.309654	UP
BLZF1	0.237626	0.0139388	0.386136	UP
BRIX1	0.131779	0.0429481	0.494497	UP
BRMS1L	0.121086	0.0334703	0.483448	UP
BTAF1	0.127406	0.0250337	0.445918	UP
BTD	0.113247	0.0409891	0.491684	UP
BTG1	0.116369	0.0347833	0.486345	UP
BTLA	0.24982	0.00406881	0.302253	UP
BTN2A2	0.240723	0.00101075	0.265117	UP
PLEKHS1	0.0625182	0.0487576	0.506652	UP
JHY	0.411457	0.00934618	0.350368	UP
RHNO1	0.203874	0.000133443	0.19822	UP
PROSER1	0.150546	0.00591909	0.316712	UP
MIDEAS	0.109573	0.0269292	0.457727	UP
COXFA4L3	0.092812	0.0463235	0.500789	UP
HYPK	0.336906	0.0443624	0.496222	UP
MTNAP1	0.137459	0.0368044	0.489253	UP
CACTIN	0.0972795	0.0251614	0.445918	UP
SMIM7	0.199359	0.0016949	0.272815	UP
C19orf67	0.0893022	0.00458516	0.302253	UP
C1D	0.148172	0.0193703	0.415676	UP
UTP25	0.165544	0.00317879	0.302253	UP
NCMAP	0.0906273	0.0158194	0.395173	UP
GCSAML	0.128589	0.00212006	0.272815	UP
MICOS10	0.109503	0.0449005	0.497821	UP
C1RL	0.17103	0.00934736	0.350368	UP
C2	0.178124	0.0409238	0.491684	UP
GATD3	0.117762	0.0226838	0.437762	UP
C2CD2	0.103846	0.0330913	0.483027	UP
DRC1	0.068024	0.0422257	0.494087	UP
M1AP	0.079936	0.0449135	0.497821	UP
C2orf69	0.199427	0.0144793	0.38869	UP
MB21D2	0.128711	0.00497256	0.30502	UP
C3orf62	0.0760807	0.0425621	0.494497	UP
PGCKA1	0.121746	0.00103036	0.265117	UP
ABHD18	0.212678	0.00076407	0.25102	UP
C5orf22	0.114105	0.0178898	0.402985	UP
TMEM267	0.253371	0.00855727	0.342758	UP
NADK2	0.0920684	0.0335267	0.483448	UP
RIMOC1	0.151992	0.0392656	0.491063	UP
C6orf136	0.130754	0.00424752	0.302253	UP
CFAP206	0.06016	0.047382	0.503641	UP
FAM200A	0.219913	0.000664312	0.241963	UP
TRAPPC14	0.21877	0.00185327	0.272815	UP
SAMTOR	0.097316	0.0406838	0.491684	UP
LINC02902	0.0847852	0.0357847	0.486806	UP
MCMDC2	0.21349	0.032124	0.480086	UP
ERCC6L2	0.118369	0.0125123	0.376752	UP
ABITRAM	0.174239	0.0021465	0.272815	UP
SPATA6L	0.0878132	0.0151751	0.390448	UP
INIP	0.209822	0.00542307	0.316288	UP
CA1	0.253506	0.0224031	0.436892	UP
CACNA1F	0.0713112	0.0221439	0.436041	UP
CATSPER2	0.290272	0.0314163	0.478303	UP
CATSPERB	0.155214	0.00469558	0.302253	UP
MICU1	0.1588	0.00841663	0.342758	UP
CCBE1	0.276116	0.0402362	0.491684	UP
MCU	0.137296	0.0191255	0.41485	UP
CCDC120	0.110624	0.0158593	0.395173	UP
CCDC125	0.230968	0.0413639	0.491684	UP
CCDC51	0.144441	0.00563049	0.316561	UP
CCDC66	0.171536	0.00206484	0.272815	UP
TRMT13	0.178215	0.0043044	0.302253	UP
CCNG2	0.143509	0.0152619	0.390448	UP
CCNL1	0.163219	0.0330922	0.483027	UP
CCNT2	0.211276	0.000638421	0.241963	UP
CCNYL1	0.100915	0.0192932	0.415193	UP
CCPG1	0.1507	0.024571	0.445865	UP
CX3CR1	0.118941	0.0407812	0.491684	UP
CCT6B	0.0977055	0.00991172	0.353747	UP
CD200	0.188171	0.0202559	0.421877	UP
CD300LD	0.0730268	0.0383437	0.489821	UP
CD46	0.102501	0.0463908	0.500789	UP
CD47	0.166977	0.00586283	0.316561	UP
CD55	0.164152	0.0491766	0.507131	UP
CD6	0.22865	0.00815643	0.341835	UP
CD69	0.301406	0.0358956	0.486834	UP
CDC37L1	0.0976471	0.0141779	0.38679	UP
CDHR4	0.106419	0.0112721	0.359466	UP
CDH7	0.0744459	0.0413597	0.491684	UP
CDK2	0.108151	0.0194354	0.415676	UP
CDK5RAP3	0.136849	0.0295145	0.470278	UP
CDK8	0.139719	0.0105462	0.353747	UP
CDNF	0.0590989	0.0270497	0.457782	UP
FBXW10B	0.134889	0.0168241	0.398273	UP
CEACAM5	0.0664852	0.0371527	0.489821	UP
CENPQ	0.171767	0.00334497	0.302253	UP
CEP135	0.0976723	0.0347224	0.486345	UP
CEP152	0.139435	0.00874774	0.346304	UP
CERK	0.182895	0.00446859	0.302253	UP
CHD7	0.135923	0.0106048	0.353747	UP
CHERP	0.12347	0.0341685	0.484104	UP
CHI3L1	0.215317	0.040708	0.491684	UP
CHKB	0.170354	0.00781667	0.337742	UP
CHN1	0.10044	0.036513	0.487129	UP
CHRNB3	0.0877549	0.0333582	0.483448	UP
CHST1	0.0824765	0.00937395	0.350368	UP
CITED2	0.210879	0.0171634	0.401023	UP
CLASP1	0.110523	0.0341644	0.484104	UP
CLCN5	0.111495	0.0299155	0.470278	UP
CLK2	0.167203	0.0139006	0.385836	UP
CLNK	0.116619	0.0158677	0.395173	UP
CLNS1A	0.11111	0.028754	0.467096	UP
CLPX	0.103683	0.0173861	0.401023	UP
CMAHP	0.135406	0.0150508	0.390448	UP
CNGA4	0.0692843	0.0336347	0.483448	UP
CNPY1	0.13884	0.00843514	0.342758	UP
COPA	0.159078	0.0107616	0.353747	UP
COPG1	0.127681	0.0460827	0.500789	UP
COPS2	0.117277	0.0493511	0.507278	UP
COPS7B	0.142478	0.0154709	0.393438	UP
COQ5	0.198843	0.00371102	0.302253	UP
CR2	0.182742	0.0318789	0.480086	UP
CREB1	0.189333	0.00717939	0.330148	UP
CREBZF	0.169983	0.00306661	0.300959	UP
CRKL	0.145089	0.0364845	0.487129	UP
CRLF3	0.125423	0.0210716	0.42609	UP
CRLS1	0.123837	0.0299425	0.470278	UP
CSGALNACT2	0.181864	0.00210174	0.272815	UP
CSPP1	0.117907	0.00214016	0.272815	UP
CTAGE1	0.169656	0.000550494	0.241963	UP
MIA2	0.0956606	0.0447492	0.497411	UP
CTCF	0.109432	0.0447379	0.497411	UP
CTDSP2	0.142678	0.00370273	0.302253	UP
CUL4B	0.110717	0.0225906	0.436892	UP
CYP27B1	0.0624265	0.0444441	0.496222	UP
CYP2F1	0.0913536	0.0387782	0.490982	UP
CYP4F22	0.158393	0.016524	0.397776	UP
CYP4F3	0.0711929	0.0480196	0.506111	UP
DAAM2	0.0816132	0.0229645	0.439881	UP
DACT1	0.184585	0.0296399	0.470278	UP
DAPL1	0.063395	0.0407241	0.491684	UP
DAPP1	0.165329	0.0385707	0.490102	UP
DCAF6	0.153403	0.00122632	0.269154	UP
DCHS1	0.19993	0.0104393	0.353747	UP
DCLRE1B	0.133559	0.0107118	0.353747	UP
DDHD2	0.146887	0.0056313	0.316561	UP
DDI2	0.0823988	0.0365939	0.487572	UP
DDIT4L	0.0978089	0.0103341	0.353747	UP
DDX19A	0.108476	0.0371644	0.489821	UP
DDX3X	0.170692	0.0290146	0.468512	UP
DDX42	0.174414	0.000300195	0.222293	UP
DDX5	0.168443	0.00139829	0.272577	UP
DDX59	0.151973	0.00428899	0.302253	UP
DEF6	0.104782	0.0403054	0.491684	UP
DEF8	0.152956	0.0239858	0.445169	UP
EXO5	0.344419	0.0316771	0.480086	UP
DENND5A	0.127443	0.0364432	0.487129	UP
DENR	0.282914	0.0124991	0.376752	UP
DGKZ	0.0886677	0.0476619	0.504736	UP
DHCR24	0.171045	0.0309926	0.475854	UP
DHX29	0.0934231	0.0221793	0.436215	UP
DIAPH2	0.160261	0.0154716	0.393438	UP
DIP2B	0.114509	0.0317896	0.480086	UP
DLAT	0.191883	0.000697687	0.241963	UP
DNAH17	0.0731536	0.0131307	0.378793	UP
DNAJA4	0.175416	0.000417691	0.222293	UP
DNAJB12	0.106641	0.0175586	0.401023	UP
DOCK11	0.0956829	0.0413609	0.491684	UP
DOCK9	0.148698	0.00301176	0.29878	UP
DOLPP1	0.114619	0.0332625	0.483448	UP
DONSON	0.110874	0.0197142	0.418044	UP
DPY19L4	0.0760677	0.0324973	0.480086	UP
VPS26C	0.114862	0.0404815	0.491684	UP
DTWD2	0.23095	0.017678	0.401023	UP
DUS4L	0.0735352	0.0405403	0.491684	UP
DUSP11	0.151056	0.0030291	0.29878	UP
DUXA	0.148481	0.00660506	0.320752	UP
E2F4	0.133124	0.0261734	0.452425	UP
E2F5	0.156609	0.0239428	0.445169	UP
EARS2	0.105738	0.0219111	0.43356	UP
EDEM1	0.1696	0.00907431	0.348022	UP
EEA1	0.109452	0.0340291	0.484055	UP
EFNB2	0.0788389	0.02434	0.445642	UP
EFL1	0.0913875	0.0359945	0.487029	UP
EID1	0.108667	0.00703351	0.325508	UP
EIF2AK4	0.254673	0.0255632	0.447757	UP
EIF4ENIF1	0.16264	0.00401188	0.302253	UP
ELMO1	0.164284	0.015238	0.390448	UP
EME2	0.178129	0.000284918	0.222293	UP
ENOX2	0.122199	0.0075516	0.331422	UP
ENPP2	0.11353	0.00725588	0.331055	UP
ERCC3	0.0975186	0.0284049	0.465296	UP
ERF	0.13416	0.00915216	0.348022	UP
ERMAP	0.161374	0.016779	0.397799	UP
ERP44	0.109239	0.0111645	0.357448	UP
ERVW-1	0.122994	0.00424138	0.302253	UP
ESCO1	0.115746	0.0336707	0.483448	UP
ETS1	0.2063	0.00433567	0.302253	UP
ETV5	0.0700929	0.0147838	0.38914	UP
EVI5	0.281404	0.0108316	0.353747	UP
FCMR	0.165681	0.0482582	0.50643	UP
FAM106A	0.126842	0.00372239	0.302253	UP
FAM111A	0.178373	0.0102981	0.353747	UP
FAM114A2	0.139851	0.00448641	0.302253	UP
FAM135A	0.099003	0.0396311	0.491063	UP
FAM149B1	0.119209	0.0244135	0.445711	UP
FAM151B	0.129854	0.00112671	0.265117	UP
FAM168B	0.111731	0.0484872	0.50643	UP
FAM171A1	0.184802	0.00211936	0.272815	UP
ATPSCKMT	0.113227	0.0270016	0.457762	UP
ABRAXAS1	0.395614	0.0106999	0.353747	UP
TVP23C	0.0950124	0.0466844	0.501994	UP
SUPT20H	0.123996	0.0388476	0.491063	UP
TMEM255A	0.115097	0.0130908	0.378199	UP
FAM76B	0.134727	0.0208098	0.424178	UP
FAM83D	0.0672931	0.0397374	0.491063	UP
LRATD1	0.0718994	0.0170546	0.400046	UP
LRATD2	0.127053	0.0333329	0.483448	UP
FANCA	0.169475	0.000987736	0.265117	UP
FANCD2	0.106614	0.0337247	0.483448	UP
FARSB	0.0831381	0.039494	0.491063	UP
FBH1	0.0852972	0.0146739	0.38914	UP
FBXO28	0.117413	0.0443719	0.496222	UP
FBXO3	0.0881828	0.0378337	0.489821	UP
FBXO4	0.123966	0.02851	0.465296	UP
FBXW4	0.123772	0.0230597	0.439881	UP
FBXW7	0.0966302	0.0375585	0.489821	UP
FCAR	0.577161	0.00849952	0.342758	UP
FCER2	0.288788	0.0100863	0.353747	UP
FCF1	0.172946	0.00165019	0.272815	UP
FCHO2	0.19106	0.00445696	0.302253	UP
FETUB	0.0716427	0.0254214	0.447245	UP
FGF11	0.0852123	0.00657973	0.320454	UP
FGF6	0.0692962	0.0304829	0.472571	UP
FGFR1OP2	0.173093	0.0104645	0.353747	UP
FITM2	0.0791753	0.0246044	0.445865	UP
FKBP14	0.364724	0.0296934	0.470278	UP
FKBP9	0.110856	0.0436452	0.496222	UP
CDHR3	0.148249	5.69092e-05	0.165331	UP
PSMA3-AS1	0.188402	0.00633158	0.320454	UP
LINC01235	0.188123	0.000945022	0.265117	UP
FLJ44635	0.129613	0.0060866	0.319418	UP
FLJ45248	0.0816884	0.0302381	0.471685	UP
FNBP4	0.17762	0.0136101	0.385225	UP
FOSB	0.721209	0.0194044	0.415676	UP
FOXRED1	0.168419	0.0166877	0.397799	UP
CMTR1	0.197555	0.00268576	0.29878	UP
FXR2	0.110706	0.0459934	0.500789	UP
FYB1	0.159483	0.0200162	0.421877	UP
G0S2	0.26434	0.0230507	0.439881	UP
G3BP2	0.163334	0.0176171	0.401023	UP
GABPA	0.146136	0.00171009	0.272815	UP
GADD45B	0.334452	0.0305604	0.473311	UP
GAL3ST4	0.162104	0.0327626	0.481326	UP
GALE	0.159361	0.00884047	0.346304	UP
GALNT12	0.143396	0.00522731	0.310073	UP
GALNT3	0.280778	0.0115242	0.361525	UP
GALNT7	0.108964	0.0410998	0.491684	UP
GALNT18	0.0911448	0.021158	0.427316	UP
GCA	0.264845	0.0159971	0.39567	UP
GCAT	0.118864	0.00204635	0.272815	UP
GDI1	0.131405	0.017421	0.401023	UP
GGT3P	0.0949495	0.0485945	0.50643	UP
GGT5	0.121772	0.0265203	0.454734	UP
GIMAP2	0.193388	0.00264216	0.29878	UP
GIMAP6	0.233658	0.00182744	0.272815	UP
GINS1	0.0961788	0.0324241	0.480086	UP
GLB1L2	0.10054	0.0302814	0.471983	UP
GLB1L3	0.0760711	0.00969552	0.352956	UP
GLMN	0.108	0.0190752	0.41485	UP
GLT6D1	0.0882151	0.0138318	0.385836	UP
GMPPB	0.124112	0.0238216	0.445169	UP
GNL2	0.144069	0.00984284	0.353747	UP
GNPDA1	0.23493	0.000911521	0.265117	UP
GNRHR2	0.129103	0.0056198	0.316561	UP
GOLGA2	0.0980972	0.0298428	0.470278	UP
GOLGA4	0.153201	0.0065682	0.320454	UP
GOLGA5	0.137507	0.0210754	0.42609	UP
GOLGA8F	0.100791	0.0129477	0.37813	UP
GPAM	0.113961	0.0484495	0.50643	UP
GPBP1L1	0.123808	0.000238194	0.222293	UP
GPR55	0.0760312	0.0380547	0.489821	UP
GRAMD4	0.168162	0.0205597	0.422219	UP
GRHL1	0.146318	0.0417595	0.492789	UP
GSPT1	0.166476	0.00779583	0.337589	UP
GSTO2	0.125453	0.00298648	0.29878	UP
GTF2E1	0.149013	0.0398017	0.491063	UP
GTF2H3	0.0933836	0.0423988	0.494497	UP
GUCA1B	0.101504	0.0184941	0.409512	UP
MACROH2A2	0.12726	0.0270799	0.457896	UP
HCG4B	0.091818	0.0402495	0.491684	UP
HEATR5A	0.156328	0.00100888	0.265117	UP
HEATR5B	0.198625	0.00515285	0.309216	UP
HECTD2	0.204131	0.00043206	0.222293	UP
HIF1A	0.188601	0.0499564	0.507627	UP
PPIP5K2	0.136699	0.0175235	0.401023	UP
PPIP5K1	0.0997571	0.0250509	0.445918	UP
HKDC1	0.123383	0.0105009	0.353747	UP
HLA-DRB5	0.998627	0.0108584	0.353896	UP
HMG20A	0.122062	0.0277784	0.461113	UP
HMGN4	0.206865	0.00270719	0.29878	UP
JPT2	0.139551	0.0231986	0.439881	UP
HNRNPU	0.354641	0.0372199	0.489821	UP
HNRNPDL	0.133924	0.0171362	0.401023	UP
HOMEZ	0.190956	0.00189436	0.272815	UP
HOXB6	0.105221	0.0132415	0.379746	UP
HOXD1	0.0793286	0.0114971	0.361525	UP
HPS3	0.144378	0.0164958	0.397776	UP
HSD11B1	0.0696938	0.0473676	0.503641	UP
HSD11B2	0.0912933	0.00456231	0.302253	UP
HSD17B7	0.300742	0.0277896	0.461113	UP
HSDL1	0.141735	0.00254734	0.29878	UP
HTR1A	0.0737991	0.040285	0.491684	UP
IARS2	0.100663	0.0491476	0.507131	UP
ICA1	0.262845	0.0186381	0.411483	UP
ICAM1	0.194956	0.0164509	0.397776	UP
CILK1	0.148016	0.0388481	0.491063	UP
IGHMBP2	0.125009	0.0467037	0.501994	UP
IK	0.184477	0.00242762	0.296322	UP
IL16	0.175307	0.00699883	0.324777	UP
IL17RC	0.164599	0.00696984	0.324777	UP
IL17RD	0.279338	0.0376993	0.489821	UP
IL18	0.190145	0.0146758	0.38914	UP
IL1B	0.533759	0.0244407	0.445711	UP
IL23R	0.115981	0.00428133	0.302253	UP
IL27	0.189643	0.0393723	0.491063	UP
IL31RA	0.125933	0.00784852	0.33837	UP
IL4R	0.244465	0.0130186	0.37813	UP
PATJ	0.149843	0.0147664	0.38914	UP
INO80	0.157181	0.00558833	0.316561	UP
INSM2	0.0532151	0.0468842	0.503224	UP
INSR	0.141274	0.0217108	0.433175	UP
INTS3	0.151941	0.0162849	0.397058	UP
IPP	0.186087	0.0148479	0.389758	UP
IQCB1	0.207953	0.0015384	0.272815	UP
IQCE	0.0977315	0.0228294	0.439268	UP
IRAK4	0.153513	0.00910992	0.348022	UP
IRF2	0.25633	0.0104095	0.353747	UP
IRF4	0.145504	0.00622689	0.319418	UP
IRF9	0.208484	0.0170218	0.400046	UP
ISM1	0.122182	0.0273657	0.458758	UP
ITK	0.236693	0.00286723	0.29878	UP
ITPKC	0.118264	0.0461077	0.500789	UP
JRKL	0.0956168	0.0277051	0.461113	UP
KBTBD2	0.104884	0.0202811	0.421877	UP
KCNK13	0.100425	0.0260712	0.452194	UP
KCNK6	0.201756	0.00747767	0.331055	UP
KCNRG	0.113411	0.00408129	0.302253	UP
KCTD18	0.113817	0.0495304	0.507463	UP
KCTD7	0.118269	0.0064216	0.320454	UP
KDM5B	0.10499	0.0194906	0.416013	UP
KDM6B	0.108055	0.0471361	0.503593	UP
KDSR	0.267133	0.000273131	0.222293	UP
MARF1	0.126207	0.0429303	0.494497	UP
GFOD3P	0.120132	0.0088454	0.346304	UP
ATG13	0.135244	0.009355	0.350368	UP
ATG14	0.168691	0.00209891	0.272815	UP
MATCAP1	0.137068	0.00488004	0.304335	UP
FAM234B	0.124658	0.00544059	0.316288	UP
RELCH	0.126646	0.0406754	0.491684	UP
CIPC	0.169432	0.00792093	0.33999	UP
PPP1R18	0.161318	0.0380392	0.489821	UP
KIF13A	0.139811	0.0172857	0.401023	UP
KIF16B	0.161742	0.0138712	0.385836	UP
KIF26B	0.0938801	0.00820491	0.342044	UP
KIF3C	0.0878571	0.0163419	0.397365	UP
KLF5	0.132803	0.0395404	0.491063	UP
KLHDC1	0.104165	0.0442031	0.496222	UP
KLHL42	0.209328	0.00071858	0.241963	UP
KLHL12	0.148948	0.00139171	0.272577	UP
KLHL2	0.179333	0.0396687	0.491063	UP
KLHL3	0.145605	0.041844	0.492789	UP
KLHL6	0.180706	0.00490613	0.304335	UP
KLKP1	0.0601988	0.0287636	0.467096	UP
KLRA1P	0.139295	0.012409	0.376752	UP
KPTN	0.129596	0.0357589	0.486806	UP
KRIT1	0.102321	0.0112894	0.359466	UP
KRT2	0.0838772	0.0460238	0.500789	UP
KRT4	0.0784636	0.0231074	0.439881	UP
L3MBTL1	0.159208	0.00293967	0.29878	UP
L3MBTL2	0.141812	0.0126768	0.37813	UP
L3MBTL3	0.151956	0.0163647	0.397365	UP
L3MBTL4	0.0882154	0.0349038	0.486806	UP
LAMC1	0.131331	0.0206382	0.423134	UP
LAMP3	0.145833	0.0299869	0.470278	UP
LARS2	0.0965964	0.0246664	0.445918	UP
LAX1	0.169928	0.0100871	0.353747	UP
LCN15	0.20272	0.0483551	0.50643	UP
LDLRAP1	0.192455	0.0456549	0.500789	UP
LEF1	0.280895	0.0268452	0.457094	UP
LEP	0.282438	0.0334489	0.483448	UP
P3H1	0.115786	0.00490862	0.304335	UP
LGALS4	0.111447	0.0163788	0.397365	UP
LIN52	0.218633	0.000232584	0.222293	UP
LINGO3	0.115829	0.0120537	0.371893	UP
LMBR1	0.124331	0.0238009	0.445169	UP
LOC100127974	0.110114	0.0489486	0.506781	UP
LOC100128288	0.396045	0.00993577	0.353747	UP
LOC100128319	0.0792134	0.0398234	0.491063	UP
LOC100128386	0.0987753	0.00422433	0.302253	UP
LOC100128416	0.096437	0.0194186	0.415676	UP
LOC100128460	0.449088	3.54914e-05	0.165331	UP
LOC100129055	0.170124	0.0109149	0.354058	UP
LOC100129194	0.102281	0.000790784	0.25318	UP
LOC100129195	0.133872	0.00386658	0.302253	UP
LOC100129231	0.0783158	0.0276898	0.461113	UP
LOC100129365	0.0872131	0.0381084	0.489821	UP
LOC100129502	0.370977	0.000833014	0.258234	UP
LOC100129518	0.118168	0.0357975	0.486806	UP
LOC100129531	0.0779979	0.00931239	0.350368	UP
LOC100129540	0.0911802	0.0037527	0.302253	UP
LOC100130276	0.288609	0.0337896	0.483448	UP
LOC100130692	0.0731162	0.0262746	0.452604	UP
LOC100130897	0.0872287	0.0217269	0.433175	UP
LOC100130966	0.0854339	0.0434016	0.496222	UP
LOC100131271	0.135484	0.0347578	0.486345	UP
LOC100131662	0.166985	0.0371767	0.489821	UP
LOC100134240	0.0785991	0.0497849	0.507463	UP
LOC100134244	0.0785819	0.00743306	0.331055	UP
LOC100134269	0.126368	0.0194535	0.415676	UP
LOC100134346	0.105258	0.0103222	0.353747	UP
LOC202781	0.255712	0.00597253	0.317078	UP
LOC220429	0.0947735	0.00974301	0.353026	UP
LOC221442	0.161053	0.0214959	0.431001	UP
LOC255167	0.24604	0.0102735	0.353747	UP
LOC283028	0.0927259	0.046173	0.500789	UP
LOC283710	0.0872262	0.0497813	0.507463	UP
LOC283887	0.0730665	0.04745	0.503641	UP
LOC284577	0.0889644	0.00333648	0.302253	UP
LOC286002	0.120612	0.037563	0.489821	UP
LOC339290	0.195138	0.0115698	0.361525	UP
LOC344382	0.0998915	0.0494662	0.507446	UP
LOC349114	0.146842	0.0377039	0.489821	UP
LOC389333	0.0913659	0.00684011	0.32247	UP
LOC389493	0.104534	0.0347887	0.486345	UP
LOC391334	0.228786	0.00203136	0.272815	UP
LOC391636	0.096034	0.00366766	0.302253	UP
LOC392288	0.122878	0.0220097	0.43463	UP
LOC399829	0.0700505	0.0269756	0.457762	UP
LOC401098	0.330775	0.0324316	0.480086	UP
LOC440704	0.223276	0.0398976	0.491609	UP
LOC440944	0.101856	0.047983	0.506111	UP
LOC441268	0.519946	0.0330822	0.483027	UP
LOC441294	0.100246	0.00886518	0.346304	UP
LOC441806	0.0848722	0.0103858	0.353747	UP
PGM5-AS1	0.134827	0.0356196	0.486806	UP
LOC642278	0.099012	0.0131798	0.379648	UP
LOC642597	0.0699058	0.0352059	0.486806	UP
LOC644265	0.0939501	0.0284118	0.465296	UP
LOC644949	0.250309	0.0128787	0.37813	UP
LOC645166	0.120047	0.0386356	0.490607	UP
LOC645605	0.0855894	0.0460099	0.500789	UP
LOC645967	0.0897582	0.0177822	0.401023	UP
LOC646470	0.0734629	0.0176651	0.401023	UP
LOC648691	0.114092	0.0146438	0.38914	UP
LOC652191	0.100852	0.0144837	0.38869	UP
LOC653510	0.159897	0.000493633	0.235138	UP
LOC728675	0.192572	0.00211812	0.272815	UP
LOC728755	0.15426	0.00657856	0.320454	UP
LOC729088	0.0860246	0.0213059	0.429859	UP
LOC729289	0.0938583	0.00503416	0.306284	UP
LOC729603	0.154204	0.0343641	0.484943	UP
LOC729839	0.116354	0.0442375	0.496222	UP
LOC729870	0.0785467	0.0398282	0.491063	UP
LOC730060	0.282739	0.0103782	0.353747	UP
LOC730109	0.0976487	0.0356172	0.486806	UP
LOC730183	0.110964	0.00740278	0.331055	UP
LOC730202	0.245681	0.0200731	0.421877	UP
LOC730375	0.108623	0.0410968	0.491684	UP
LONRF1	0.130806	0.0086273	0.343399	UP
LPCAT4	0.182181	0.000474106	0.231482	UP
PLPPR5	0.100238	0.00447479	0.302253	UP
LRCH3	0.111248	0.0488839	0.506652	UP
IRAG2	0.106755	0.02559	0.447825	UP
LRP10	0.220299	0.00675071	0.322351	UP
LRPPRC	0.0914993	0.0442293	0.496222	UP
FBXL9P	0.137368	0.00552993	0.316561	UP
LRRC37BP1	0.263135	0.0180086	0.404991	UP
LRRC58	0.146447	0.0256749	0.448105	UP
LRRC8C	0.115217	0.0443142	0.496222	UP
LSM11	0.0839309	0.0256704	0.448105	UP
LYG2	0.0563143	0.0463999	0.500789	UP
LYPLAL1	0.136519	0.043418	0.496222	UP
ETFRF1	0.211057	0.00226864	0.280422	UP
LZTR1	0.188406	0.00245448	0.297739	UP
MAGED1	0.158191	0.0113564	0.359466	UP
MAGT1	0.354009	0.0145087	0.38869	UP
MALT1	0.141171	0.0090304	0.348022	UP
MANBA	0.111661	0.0380718	0.489821	UP
MAP2K1	0.143912	0.0300388	0.470278	UP
MAP7D3	0.186284	0.0008124	0.255906	UP
LAMTOR3	0.167253	0.0129579	0.37813	UP
MAT2A	0.123009	0.0364823	0.487129	UP
MBD4	0.364835	0.0144587	0.38869	UP
MBLAC2	0.12868	0.0253373	0.447007	UP
MCL1	0.230478	0.0417016	0.492789	UP
ME2	0.156977	0.0108016	0.353747	UP
MED30	0.143069	0.0356223	0.486806	UP
MEGF6	0.13894	0.0388838	0.491063	UP
MEIS3P1	0.145988	0.0141501	0.38679	UP
MEPCE	0.114926	0.0225027	0.436892	UP
METTL4	0.155981	0.000686361	0.241963	UP
METTL6	0.117113	0.0225614	0.436892	UP
MFAP3	0.123661	0.0149745	0.390448	UP
MFSD11	0.272248	0.00588213	0.316561	UP
MFSD8	0.104663	0.0469474	0.503224	UP
MGAM	0.116805	0.0478002	0.505434	UP
MIA3	0.104707	0.0217509	0.433175	UP
MINPP1	0.182615	0.00794925	0.340458	UP
MIR155HG	0.0954357	0.0210109	0.42609	UP
MITD1	0.11809	0.042106	0.493299	UP
NIFK	0.157982	0.00249872	0.29878	UP
MKLN1	0.104878	0.0382151	0.489821	UP
MKNK1	0.11747	0.0316312	0.480008	UP
MORC2	0.140591	0.0417067	0.492789	UP
MPG	0.086782	0.034528	0.484943	UP
MRC1	0.0993148	0.0102379	0.353747	UP
MRPL49	0.0911097	0.0331214	0.483093	UP
MRPS23	0.158965	0.00216334	0.272815	UP
MRPS27	0.0933977	0.0345637	0.484943	UP
MRS2	0.129035	0.00767311	0.334312	UP
MSL2	0.119227	0.0429605	0.494497	UP
MST1R	0.162318	0.0312169	0.477046	UP
MTAP	0.115044	0.0438716	0.496222	UP
MTG1	0.109441	0.0109318	0.354058	UP
MTHFD1	0.0909709	0.0262318	0.452604	UP
MTIF2	0.137369	0.010312	0.353747	UP
MTO1	0.106603	0.0294375	0.470278	UP
MTX2	0.119142	0.0196738	0.41764	UP
MYBBP1A	0.0856277	0.0488815	0.506652	UP
MYC	0.202225	0.0323155	0.480086	UP
MYCBP	0.0923415	0.0369683	0.489821	UP
MYEF2	0.0873147	0.0408577	0.491684	UP
NACA	0.135806	0.0261244	0.452425	UP
NACA2	0.113394	0.028943	0.468512	UP
NAF1	0.083357	0.0151677	0.390448	UP
NAGK	0.172109	0.0427885	0.494497	UP
NAP1L2	0.122849	0.0107701	0.353747	UP
NAP1L4	0.170396	0.0227279	0.438066	UP
NAT9	0.119747	0.0240107	0.445169	UP
NBPF22P	0.109252	0.00352609	0.302253	UP
SMIM10L2A	0.0842484	0.0123321	0.376411	UP
FBXL19-AS1	0.0911459	0.0342161	0.484104	UP
NECAP1	0.220634	0.000585632	0.241963	UP
NEK3	0.125663	0.018417	0.408269	UP
NFIA	0.103865	0.0411042	0.491684	UP
NFKBIZ	0.318509	0.00270396	0.29878	UP
NHLRC3	0.135801	0.0407374	0.491684	UP
NIN	0.154574	0.00547575	0.316288	UP
NLRP8	0.199869	0.0275935	0.460494	UP
NOTUM	0.0769884	0.0354383	0.486806	UP
NPAS2	0.0772957	0.0439296	0.496222	UP
NPAT	0.21364	0.000622161	0.241963	UP
NPHP1	0.101333	0.0195781	0.416062	UP
NR2C1	0.139543	0.0204566	0.421877	UP
NR3C2	0.137789	0.0231348	0.439881	UP
NRBP2	0.158174	0.00427507	0.302253	UP
NRIP1	0.129993	0.0394652	0.491063	UP
NT5C1B	0.0851141	0.0288578	0.467713	UP
NT5E	0.213642	0.012721	0.37813	UP
NTSR1	0.228721	0.0129172	0.37813	UP
NUDT17	0.101637	0.020183	0.421877	UP
NUP155	0.0849229	0.040664	0.491684	UP
NUP58	0.175988	0.00743665	0.331055	UP
NUS1	0.157987	0.00109931	0.265117	UP
NXF1	0.122089	0.0407261	0.491684	UP
NXNL1	0.101479	0.0427088	0.494497	UP
OCIAD1	0.150804	0.0344064	0.484943	UP
TENM3	0.0764167	0.023199	0.439881	UP
OMA1	0.120169	0.0419268	0.492789	UP
OPA1	0.101056	0.029445	0.470278	UP
OR2A20P	0.155336	0.00969996	0.352956	UP
OR4D11	0.0876885	0.0244651	0.445711	UP
OR52N4	0.0949689	0.0342511	0.484104	UP
OR5W2	0.0834805	0.0104508	0.353747	UP
OR6V1	0.0540098	0.0439241	0.496222	UP
OR7E24	0.111438	0.00548892	0.316288	UP
OSBPL8	0.181167	0.0324846	0.480086	UP
OSBPL9	0.116058	0.00357341	0.302253	UP
OTUD4	0.115401	0.00814976	0.341835	UP
OVOL2	0.0859986	0.00413639	0.302253	UP
P2RY6	0.147042	0.018975	0.41485	UP
PAICS	0.12622	0.0150237	0.390448	UP
PALB2	0.128311	0.00280178	0.29878	UP
PAN2	0.174887	0.000715809	0.241963	UP
PAN3	0.157718	0.0085794	0.342758	UP
PANK4	0.105009	0.0395939	0.491063	UP
PARP11	0.149161	0.0246105	0.445865	UP
PASK	0.183174	0.0462101	0.500789	UP
PATL1	0.114229	0.0320342	0.480086	UP
PAX7	0.120946	0.00284387	0.29878	UP
PCGF3	0.197572	0.000374701	0.222293	UP
CDK18	0.107284	0.0137903	0.385836	UP
PCYOX1	0.290291	0.00625087	0.319418	UP
PDCD11	0.12292	0.0354276	0.486806	UP
PDCD6	0.0993192	0.0405965	0.491684	UP
PDE7A	0.304428	0.0057969	0.316561	UP
PDE8A	0.145637	0.00116318	0.267258	UP
PDK1	0.179985	0.00206882	0.272815	UP
PDPR	0.27773	0.00744552	0.331055	UP
PDS5A	0.122024	0.00802653	0.340779	UP
PDXDC1	0.125774	0.0202962	0.421877	UP
PDXDC2P	0.272872	0.0058905	0.316561	UP
PEX3	0.153329	0.0049649	0.30502	UP
PFAS	0.119262	0.0358611	0.486806	UP
CDK14	0.14211	0.00166388	0.272815	UP
PGGT1B	0.179382	0.0116066	0.361525	UP
PGK1	0.22663	0.00269156	0.29878	UP
PGM2	0.147544	0.0390706	0.491063	UP
PGS1	0.173092	0.00324535	0.302253	UP
PHC1	0.149574	0.00523932	0.310073	UP
PHEX	0.0833907	0.0484582	0.50643	UP
PHF21A	0.115702	0.026845	0.457094	UP
PHF5A	0.122566	0.033402	0.483448	UP
PHLDB2	0.0652347	0.0472956	0.503641	UP
PHTF1	0.112781	0.0494974	0.507446	UP
PI4KB	0.106331	0.00915287	0.348022	UP
PIGX	0.25649	0.00696717	0.324777	UP
PIGZ	0.0860384	0.0437992	0.496222	UP
PIK3IP1	0.265139	0.0128552	0.37813	UP
PIK3R4	0.11865	0.0263166	0.452656	UP
PIM1	0.229197	0.00728556	0.331055	UP
PIM3	0.172142	0.041131	0.491684	UP
GSAP	0.138514	0.0391885	0.491063	UP
PIP4K2C	0.140648	0.0214347	0.430236	UP
PKIG	0.222418	0.00150047	0.272815	UP
PLA2G2D	0.266755	0.0318351	0.480086	UP
PLAA	0.106892	0.0169695	0.400046	UP
PLCG1	0.166209	0.0105389	0.353747	UP
PLCL1	0.140543	0.00742215	0.331055	UP
BLOC1S6	0.364243	0.00799944	0.340779	UP
PLEKHA8	0.118805	0.00579716	0.316561	UP
PLEKHG1	0.142758	0.00960905	0.352748	UP
PLEKHM2	0.175587	0.0098418	0.353747	UP
PLIN2	0.127129	0.0238071	0.445169	UP
PLXNA4	0.160612	0.00599088	0.317078	UP
PMS1	0.145071	0.0113154	0.359466	UP
PNN	0.193076	0.0251382	0.445918	UP
PNO1	0.102964	0.0496325	0.507463	UP
PNPLA4	0.0919249	0.0298235	0.470278	UP
PNRC1	0.139516	0.00197823	0.272815	UP
POFUT1	0.28902	0.0330434	0.483027	UP
POFUT2	0.182681	0.00388979	0.302253	UP
POLB	0.123223	0.036405	0.487129	UP
POLR2J4	0.193128	0.0183095	0.407271	UP
TENT4A	0.169319	0.0300516	0.470278	UP
PPA1	0.122366	0.0477174	0.504833	UP
PPA2	0.161637	0.0483013	0.50643	UP
PLPP6	0.161941	0.0100659	0.353747	UP
PPCS	0.134111	0.0377385	0.489821	UP
PPEF2	0.0683599	0.0426652	0.494497	UP
PPFIA1	0.12854	0.0340549	0.484055	UP
PPIA	0.100604	0.0410781	0.491684	UP
PPP1R11	0.197512	0.0159246	0.395173	UP
PPP1R3F	0.112777	0.0446131	0.496582	UP
PRICKLE3	0.119613	0.00893689	0.346304	UP
PRIM1	0.153058	0.0161311	0.39567	UP
PRKAB1	0.125721	0.0257179	0.448455	UP
PRKD1	0.0792748	0.0222485	0.436892	UP
THAP12	0.115307	0.02044	0.421877	UP
PRUNE1	0.14522	0.0411362	0.491684	UP
PSAT1	0.128662	0.011147	0.357448	UP
PSMD11	0.0830462	0.0439927	0.496222	UP
PSMD13	0.106892	0.0240626	0.445169	UP
PSMD6	0.146809	0.0451002	0.499116	UP
PTCD2	0.167411	4.22712e-05	0.165331	UP
PTP4A2	0.237173	0.0475534	0.50419	UP
PTPRF	0.112635	0.0490911	0.507006	UP
PTPRK	0.113286	0.0400571	0.491684	UP
PVR	0.137147	0.0328031	0.481326	UP
QPCTL	0.101541	0.00858212	0.342758	UP
QSOX2	0.117329	0.0392864	0.491063	UP
QTRT2	0.0915949	0.0417336	0.492789	UP
RAB18	0.131676	0.00970493	0.352956	UP
RAB23	0.12964	0.000882932	0.265117	UP
RAB2B	0.124711	0.00812294	0.341835	UP
RABGGTB	0.149262	0.00462522	0.302253	UP
RABL2A	0.171239	0.00184868	0.272815	UP
RAD1	0.175281	0.00293376	0.29878	UP
RANBP2	0.115024	0.00812786	0.341835	UP
RANBP9	0.208948	0.00030815	0.222293	UP
RAP1A	0.195719	0.00327171	0.302253	UP
RAP2C	0.159699	0.0426365	0.494497	UP
RAPGEF6	0.173157	0.022394	0.436892	UP
RAPSN	0.0754699	0.0407431	0.491684	UP
RASA1	0.137625	0.0396953	0.491063	UP
RASGEF1B	0.174445	0.00762233	0.333029	UP
RB1CC1	0.0930456	0.0351505	0.486806	UP
RBAK	0.0849423	0.00986059	0.353747	UP
RBCK1	0.138029	0.0362373	0.487029	UP
RBL2	0.140428	0.0457702	0.500789	UP
SCAF8	0.139604	0.00748371	0.331055	UP
RBMX2	0.119595	0.0473883	0.503641	UP
RCBTB1	0.147415	0.00219654	0.274991	UP
RCOR3	0.125286	0.0180204	0.404991	UP
REV1	0.129495	0.034415	0.484943	UP
RGL4	0.149429	0.0227445	0.438066	UP
RHBDD1	0.134821	0.0275781	0.460494	UP
RHBDL2	0.282002	0.0365003	0.487129	UP
RHD	0.0759489	0.0191279	0.41485	UP
RHOF	0.105541	0.0395519	0.491063	UP
ARHGAP32	0.119384	0.0353803	0.486806	UP
RND2	0.0750603	0.0104448	0.353747	UP
RNF114	0.13453	0.00441867	0.302253	UP
RNF144A	0.143931	0.0334193	0.483448	UP
RNF145	0.222576	0.00264867	0.29878	UP
RNF146	0.175156	0.00179606	0.272815	UP
RNF157	0.153973	0.00735248	0.331055	UP
LTN1	0.106129	0.0405931	0.491684	UP
RNF2	0.109939	0.00278953	0.29878	UP
RNF214	0.130985	0.0273004	0.458758	UP
ROCK1	0.198693	0.0167838	0.397799	UP
RPAP2	0.152686	0.00412636	0.302253	UP
RPH3A	0.135047	0.0376271	0.489821	UP
RPL11	0.0807403	0.0253241	0.447007	UP
RPL7A	0.0931885	0.048801	0.506652	UP
CNOT9	0.0825687	0.036284	0.487029	UP
RRAGB	0.158346	0.00154359	0.272815	UP
RTF1	0.102504	0.0138384	0.385836	UP
S100A16	0.107215	0.0025671	0.29878	UP
SAP18	0.116808	0.0481334	0.50643	UP
SARS2	0.178392	0.0140395	0.38679	UP
SASS6	0.0792611	0.0486363	0.506596	UP
SCARNA13	0.118664	0.0224875	0.436892	UP
SCML1	0.231979	0.0127242	0.37813	UP
SCP2	0.148085	0.00947453	0.351783	UP
SEC16A	0.13233	0.0324392	0.480086	UP
SEC22C	0.136197	0.00640194	0.320454	UP
SEC23B	0.140778	0.0383278	0.489821	UP
SEC23IP	0.17042	0.00251596	0.29878	UP
SEC24B	0.145305	0.00681241	0.32247	UP
SEC61A2	0.0667577	0.0489985	0.506781	UP
SECISBP2	0.178563	0.00109288	0.265117	UP
SELENOI	0.0894629	0.043771	0.496222	UP
SEMA4B	0.184568	0.0266395	0.455577	UP
SEMA4F	0.090479	0.0439147	0.496222	UP
SESN1	0.193159	0.00943666	0.351044	UP
SETD1B	0.179652	0.000372787	0.222293	UP
SETD2	0.114325	0.0319899	0.480086	UP
SETD7	0.178122	0.0014744	0.272815	UP
SFRP5	0.0945058	0.0254423	0.447245	UP
SRSF2	0.14856	0.00408589	0.302253	UP
SRSF3	0.137712	0.0252112	0.445992	UP
SRSF7	0.125428	0.0151627	0.390448	UP
SFT2D3	0.0970681	0.0231408	0.439881	UP
SFXN2	0.0884315	0.0338088	0.483448	UP
SGMS1	0.15319	0.0161889	0.39567	UP
SGPP1	0.134351	0.0147845	0.38914	UP
SHF	0.108395	0.00321068	0.302253	UP
PMEL	0.0742651	0.0441111	0.496222	UP
SIN3A	0.0980951	0.041947	0.492789	UP
SIRT1	0.214379	0.000525058	0.24144	UP
SKP1	0.139774	0.0241244	0.445169	UP
SKP2	0.148993	0.00621535	0.319418	UP
SLC11A2	0.144954	0.0175546	0.401023	UP
SLC16A2	0.0825774	0.0251575	0.445918	UP
SLC24A1	0.0878206	0.0276108	0.460494	UP
SLC25A12	0.11276	0.0268117	0.457094	UP
SLC25A20	0.254568	0.0116053	0.361525	UP
SLC25A28	0.126535	0.0382228	0.489821	UP
SLC25A35	0.0785318	0.0487107	0.506652	UP
SLC25A38	0.112312	0.0249553	0.445918	UP
SLC25A41	0.0973127	0.0272594	0.458549	UP
SLC2A5	0.135207	0.0163709	0.397365	UP
SLC30A7	0.148386	0.0410981	0.491684	UP
SLC30A9	0.162327	0.00752424	0.331055	UP
SLC35A3	0.157905	0.00874744	0.346304	UP
SLC35E1	0.282472	0.0204479	0.421877	UP
SLC37A1	0.101489	0.0160859	0.39567	UP
SLC39A10	0.200233	0.000685588	0.241963	UP
SLC39A14	0.161682	0.00541191	0.316288	UP
SLC43A1	0.137533	0.0241157	0.445169	UP
SLC5A1	0.0833536	0.00742862	0.331055	UP
SLC5A11	0.119213	0.0374469	0.489821	UP
SLC5A8	0.3372	0.0105837	0.353747	UP
SLC6A12	0.170748	0.0381194	0.489821	UP
SLC7A6	0.220793	0.00573715	0.316561	UP
SLC9A6	0.111161	0.0225663	0.436892	UP
SLC9A9	0.121514	0.0458728	0.500789	UP
SLFN12	0.135423	0.0165486	0.397776	UP
SMAD4	0.173821	0.00286398	0.29878	UP
SMC6	0.129652	0.0390255	0.491063	UP
PPP4R3B	0.142045	0.0311095	0.476518	UP
SMURF1	0.0687197	0.0358333	0.486806	UP
SMYD1	0.0546892	0.0378971	0.489821	UP
SNAI3	0.112218	0.0439311	0.496222	UP
SNAPC1	0.349664	0.00235204	0.288901	UP
SNAPC5	0.108979	0.0429203	0.494497	UP
SNHG1	0.205663	0.0485832	0.50643	UP
SNORA12	0.214125	0.0406102	0.491684	UP
SNORA24	0.143925	0.000381924	0.222293	UP
SNORD12B	0.084381	0.0127473	0.37813	UP
SNORD22	0.0918731	0.0141206	0.38679	UP
SNRPA	0.11635	0.0339712	0.484055	UP
SNRPA1	0.172899	0.00614796	0.319418	UP
SNX16	0.113767	0.0461353	0.500789	UP
SOCS1	0.242219	0.00516152	0.309216	UP
SOCS3	0.224858	0.0218036	0.433189	UP
SORBS1	0.11202	0.0033795	0.302253	UP
SORD	0.147733	0.035481	0.486806	UP
SP140L	0.106528	0.0456342	0.500789	UP
SP2	0.117898	0.0380486	0.489821	UP
SPATA1	0.0643217	0.0379189	0.489821	UP
SPATA6	0.0791661	0.0295205	0.470278	UP
SPC24	0.14652	0.0205412	0.422219	UP
SPEN	0.178744	0.00642367	0.320454	UP
SPINK9	0.0662783	0.0335976	0.483448	UP
SPINT3	0.184312	0.00453635	0.302253	UP
SPRY1	0.121533	0.0480139	0.506111	UP
SPTLC1	0.352019	0.000372318	0.222293	UP
SRL	0.122791	0.0155151	0.393518	UP
SS18L1	0.136868	0.015837	0.395173	UP
ST6GAL1	0.147195	0.0422095	0.494087	UP
ST8SIA2	0.112445	0.000222684	0.222293	UP
STAM	0.142474	0.00388839	0.302253	UP
STAMBPL1	0.173379	0.00624407	0.319418	UP
STAR	0.169085	0.00115074	0.267258	UP
STBD1	0.0860575	0.0384232	0.489821	UP
STON1	0.089339	0.0385224	0.490102	UP
STRADB	0.148422	0.00455237	0.302253	UP
STRC	0.0827046	0.0494247	0.507446	UP
STRN3	0.148253	0.00320557	0.302253	UP
STT3B	0.116155	0.0485759	0.50643	UP
STX6	0.135438	0.0221399	0.436041	UP
SUPT16H	0.154508	0.026333	0.452656	UP
KMT5B	0.128243	0.0190985	0.41485	UP
SVIL	0.129626	0.00892571	0.346304	UP
SVIP	0.107366	0.0128824	0.37813	UP
SWAP70	0.227402	0.0105376	0.353747	UP
SYAP1	0.25744	0.0202455	0.421877	UP
SYN2	0.0773803	0.0458135	0.500789	UP
SYNJ1	0.127213	0.0167748	0.397799	UP
SYNJ2BP	0.207397	0.0132906	0.379988	UP
SYT14	0.079747	0.0251842	0.445918	UP
SYVN1	0.104019	0.0414974	0.492371	UP
TAF4	0.227963	0.000134622	0.19822	UP
TAF4B	0.135132	0.00352559	0.302253	UP
TAF5	0.127397	0.0293348	0.470278	UP
TAF9B	0.105052	0.0247595	0.445918	UP
TAGAP	0.277526	0.00129188	0.271987	UP
TAS2R1	0.0645947	0.0203075	0.421877	UP
TATDN1	0.146785	0.037727	0.489821	UP
TBC1D21	0.0718451	0.0243407	0.445642	UP
TBC1D22B	0.105364	0.0285895	0.465994	UP
TBC1D3B	0.13352	0.0316891	0.480086	UP
TBC1D3G	0.127141	0.0300143	0.470278	UP
TBC1D4	0.177723	0.00445338	0.302253	UP
TBP	0.10182	0.0166578	0.397799	UP
TCERG1	0.157037	0.00213514	0.272815	UP
TDRKH	0.117095	0.00657203	0.320454	UP
TESK2	0.128824	0.030127	0.470704	UP
TFCP2	0.174206	0.00137027	0.272577	UP
TFEC	0.196061	0.010662	0.353747	UP
TGFB3	0.105207	0.0320226	0.480086	UP
TGFBR2	0.148583	0.00626405	0.319418	UP
TGIF1	0.138757	0.0119604	0.369598	UP
TGIF2	0.102007	0.00106519	0.265117	UP
NELFCD	0.133539	0.0274707	0.459729	UP
THAP8	0.106062	0.0207679	0.423821	UP
TIFA	0.0820107	0.0161154	0.39567	UP
TIGD7	0.106664	0.0106572	0.353747	UP
TM2D3	0.126426	0.0354714	0.486806	UP
TM7SF2	0.115732	0.0306392	0.47378	UP
TMCO6	0.138317	0.00448513	0.302253	UP
TMED6	0.118763	0.00468829	0.302253	UP
TMEM106A	0.476483	0.00122656	0.269154	UP
TMEM131	0.233195	0.000318101	0.222293	UP
TMEM161B	0.160525	0.00333001	0.302253	UP
TMEM168	0.148303	0.000855029	0.260917	UP
CNEP1R1	0.105403	0.0387299	0.490982	UP
NEMP1	0.109448	0.0384	0.489821	UP
TMEM220	0.0935467	0.0395027	0.491063	UP
TMEM43	0.136253	0.00834892	0.342758	UP
RXYLT1	0.125627	0.0167423	0.397799	UP
EMC4	0.109875	0.0246697	0.445918	UP
TMEM87B	0.0866042	0.024456	0.445711	UP
KRT10-AS1	0.0983406	0.0210351	0.42609	UP
TNF	0.386367	0.00286968	0.29878	UP
TNFAIP6	0.205942	0.00339246	0.302253	UP
TNFSF15	0.313951	0.0146376	0.38914	UP
TOMM70	0.193538	0.00768592	0.334312	UP
TOP1P2	0.134204	0.00924672	0.349977	UP
TP53BP2	0.0863504	0.0464847	0.500789	UP
TP53I11	0.114085	0.0304859	0.472571	UP
TPP2	0.109253	0.00208494	0.272815	UP
TPST1	0.109082	0.0358686	0.486806	UP
TPT1	0.087873	0.0156656	0.393756	UP
TRAK2	0.190964	0.000715478	0.241963	UP
TRAPPC2	0.211608	0.000420683	0.222293	UP
TREH	0.0598453	0.0259465	0.451613	UP
TRIB2	0.16436	0.0451325	0.499116	UP
TRIM29	0.0774104	0.00910298	0.348022	UP
TRIM33	0.138006	0.0215971	0.432164	UP
TRIM37	0.0978748	0.00863333	0.343399	UP
TRIT1	0.183039	0.0238624	0.445169	UP
TRMT11	0.166436	0.00446473	0.302253	UP
TRMT5	0.101431	0.025071	0.445918	UP
TRMT6	0.183051	0.0221481	0.436041	UP
TRPC1	0.0902556	0.0440376	0.496222	UP
TRPT1	0.128844	0.0299171	0.470278	UP
TRUB1	0.10467	0.0284265	0.465296	UP
TSEN2	0.0954885	0.0262803	0.452604	UP
TTC13	0.136449	0.0175465	0.401023	UP
TTLL13	0.14689	0.0206476	0.423134	UP
TTLL6	0.0684377	0.0210722	0.42609	UP
TTTY12	0.0681862	0.0152399	0.390448	UP
TTYH2	0.138314	0.0190986	0.41485	UP
TUBB	0.15383	0.0204048	0.421877	UP
TUBB2A	0.151863	0.0453346	0.5005	UP
TUBB4B	0.230114	0.0029238	0.29878	UP
TUBE1	0.153775	0.0113428	0.359466	UP
UBASH3B	0.102195	0.0320725	0.480086	UP
UBE2B	0.142538	0.0160954	0.39567	UP
UBE2R2	0.123364	0.0319955	0.480086	UP
UBE2V2	0.138601	0.0429924	0.494497	UP
UBQLN2	0.158229	0.0283948	0.465296	UP
UEVLD	0.10074	0.0493228	0.507254	UP
UNC50	0.169544	0.00599082	0.317078	UP
SUN1	0.119619	0.0338141	0.483448	UP
UNKL	0.152178	0.0463555	0.500789	UP
USP25	0.112149	0.0444897	0.496222	UP
USP40	0.0808717	0.0368121	0.489253	UP
USP49	0.246282	0.0147341	0.38914	UP
USP50	0.0917126	0.00938261	0.350368	UP
USPL1	0.123458	0.00335301	0.302253	UP
VAMP4	0.148757	0.00195895	0.272815	UP
VASP	0.228562	0.0147795	0.38914	UP
VAT1L	0.125839	0.000339011	0.222293	UP
VNN3P	0.143155	0.00452982	0.302253	UP
VPS4B	0.158837	0.013843	0.385836	UP
WDR37	0.174292	0.0022272	0.277053	UP
WDR59	0.123729	0.0402838	0.491684	UP
WDR88	0.0740185	0.0217384	0.433175	UP
NTAQ1	0.0905389	0.0427722	0.494497	UP
WFDC1	0.0687911	0.0247506	0.445918	UP
WHAMMP3	0.113736	0.0223458	0.436892	UP
NELFA	0.097812	0.0248834	0.445918	UP
WIPI2	0.0938352	0.0497579	0.507463	UP
XPNPEP2	0.100617	0.0122553	0.375739	UP
XPO1	0.218015	0.00414775	0.302253	UP
XRRA1	0.0994882	0.0192025	0.41485	UP
YRDC	0.320573	0.0241921	0.445308	UP
ZBTB1	0.138667	0.00472823	0.302253	UP
ZBTB34	0.105655	0.0430187	0.494497	UP
ZBTB41	0.133323	0.00463354	0.302253	UP
ZC3H4	0.104279	0.0381794	0.489821	UP
ZC3H7A	0.0791463	0.0470587	0.503385	UP
TUT4	0.204451	0.0130702	0.378165	UP
ZCCHC14	0.123614	0.0324166	0.480086	UP
ZCCHC7	0.19203	0.00498996	0.30502	UP
ZCCHC9	0.106989	0.044968	0.498142	UP
ZDHHC23	0.115076	0.016718	0.397799	UP
ZFP14	0.140992	0.0161645	0.39567	UP
ZFP3	0.129449	0.0361311	0.487029	UP
ZFP36	0.26698	0.0308931	0.475447	UP
ZFPL1	0.130104	0.0164566	0.397776	UP
ZFR	0.1067	0.00906571	0.348022	UP
ZFYVE16	0.168512	0.00195239	0.272815	UP
ZFYVE26	0.114713	0.0324964	0.480086	UP
ZHX3	0.0985554	0.040044	0.491684	UP
ZKSCAN5	0.111612	0.0182265	0.407	UP
ZNF135	0.119521	0.0259314	0.451613	UP
ZNF137P	0.0981699	0.0326708	0.480738	UP
ZNF138	0.131218	0.0169908	0.400046	UP
ZNF143	0.120645	0.0458617	0.500789	UP
ZNF148	0.118287	0.0426957	0.494497	UP
ZNF155	0.151455	0.0019065	0.272815	UP
ZNF177	0.093996	0.0235214	0.443075	UP
ZNF181	0.160033	0.00391632	0.302253	UP
ZNF189	0.136246	0.0297649	0.470278	UP
ZNF197	0.0996037	0.0422514	0.494087	UP
ZNF227	0.142559	0.0147797	0.38914	UP
ZNF23	0.107157	0.0416267	0.492789	UP
ZNF230	0.0821076	0.0218914	0.43356	UP
ZNF248	0.185902	0.00613002	0.319418	UP
ZPR1	0.0950529	0.0444641	0.496222	UP
ZNF263	0.169575	0.0158898	0.395173	UP
ZNF274	0.191867	1.38721e-05	0.165331	UP
ZNF277	0.138803	0.0372524	0.489821	UP
ZNF280B	0.0900456	0.0381145	0.489821	UP
ZNF280C	0.118884	0.00962697	0.352748	UP
ZNF282	0.112544	0.039395	0.491063	UP
ZNF285	0.117923	0.00544931	0.316288	UP
ZNF30	0.119412	0.0240796	0.445169	UP
ZNF300	0.0927327	0.03937	0.491063	UP
ZNF320	0.187489	0.0428703	0.494497	UP
ZNF330	0.115444	0.0146728	0.38914	UP
ZNF331	0.0952667	0.0498277	0.507523	UP
ZNF337	0.225028	0.0124281	0.376752	UP
ZNF384	0.103174	0.0272394	0.458549	UP
ZNF391	0.0732587	0.0290945	0.468512	UP
ZNF404	0.114634	0.0321437	0.480086	UP
ZNF407	0.123491	0.0200334	0.421877	UP
ZNF416	0.103159	0.0206828	0.423413	UP
ZSCAN32	0.12527	0.029984	0.470278	UP
ZNF436	0.0877166	0.0294894	0.470278	UP
ZNF451	0.111068	0.0103436	0.353747	UP
ZNF468	0.145246	0.00377433	0.302253	UP
ZNF473	0.0893105	0.049181	0.507131	UP
ZNF479	0.102192	0.0467457	0.502169	UP
ZNF480	0.118405	0.0393771	0.491063	UP
ZNF485	0.122179	0.0362601	0.487029	UP
ZNF486	0.158841	0.0130496	0.37813	UP
ZSCAN25	0.104231	0.0339241	0.483957	UP
ZNF507	0.083336	0.0200864	0.421877	UP
ZNF516	0.147634	0.00379054	0.302253	UP
ZNF549	0.303985	0.0199969	0.421877	UP
ZNF557	0.413908	0.00111279	0.265117	UP
ZNF558	0.11453	0.0309482	0.475736	UP
ZNF626	0.203634	0.0141094	0.38679	UP
ZNF669	0.3344	0.00100138	0.265117	UP
ZNF680	0.0799243	0.0379255	0.489821	UP
ZNF700	0.156906	0.021801	0.433189	UP
ZNF710	0.124006	0.00161319	0.272815	UP
ZNF738	0.213834	0.0387337	0.490982	UP
ZNF764	0.127988	0.000269185	0.222293	UP
ZNF773	0.275816	0.0030291	0.29878	UP
ZNF789	0.139786	0.00605041	0.319364	UP
ZNF790	0.130493	0.00520053	0.309654	UP
ZNF83	0.18193	0.0300248	0.470278	UP
ZNF833P	0.0921367	0.0452553	0.499907	UP
ZNF84	0.164793	0.0465011	0.500789	UP
ZNF92	0.148462	0.00654988	0.320454	UP
ZNF93	0.240346	0.0117467	0.364728	UP
ZSCAN10	0.0517388	0.0370166	0.489821	UP
ZSCAN16	0.102207	0.049957	0.507627	UP
ZSCAN18	0.205149	0.00140483	0.272577	UP
ZSCAN4	0.0668748	0.0191923	0.41485	UP
MARCHF1	0.124257	0.22949	0.726909	NO
MARCHF2	0.0997548	0.339775	0.79566	NO
MARCHF4	0.0311635	0.347192	0.80144	NO
MARCHF5	0.0430127	0.323024	0.785009	NO
MARCHF6	-0.0571378	0.471489	0.859393	NO
MARCHF8	0.054224	0.374718	0.814276	NO
MARCHF9	-0.0149968	0.77453	0.95209	NO
MARCHF10	0.0581705	0.241678	0.732832	NO
MARCHF11	0.0428772	0.166848	0.674926	NO
DELEC1	-0.00222246	0.941477	0.989095	NO
A1BG	-0.107052	0.134907	0.644441	NO
A1CF	-0.0272505	0.622292	0.912484	NO
RBFOX1	-0.116496	0.284394	0.763095	NO
GGACT	0.00294199	0.966175	0.993294	NO
A2M	0.0490421	0.107935	0.611166	NO
A4GALT	-0.0588559	0.268972	0.755008	NO
A4GNT	0.0103345	0.818403	0.963437	NO
AAAS	0.0499113	0.390715	0.821999	NO
AACSP1	-0.041681	0.201496	0.706307	NO
AADAC	0.010392	0.782116	0.954253	NO
AADACL2	-0.00645772	0.823158	0.963622	NO
AADACL3	-0.133045	0.0628943	0.536814	NO
AADACL4	-0.00362313	0.917053	0.982019	NO
AADAT	-0.0168899	0.595225	0.905354	NO
AAGAB	-0.0399438	0.625869	0.913544	NO
AAK1	0.00247233	0.971324	0.993367	NO
AAMP	-0.014403	0.789615	0.957248	NO
AANAT	-0.0786541	0.316865	0.780937	NO
AARS1	0.0567184	0.537325	0.884521	NO
AARS2	0.00453329	0.907577	0.980609	NO
AARSD1	-0.0116928	0.733308	0.943197	NO
AASDH	0.0689895	0.280647	0.762312	NO
AASDHPPT	0.102486	0.0980338	0.599424	NO
AASS	-0.00840489	0.847344	0.969683	NO
AATF	0.0596569	0.234823	0.728961	NO
AATK	0.120973	0.0782098	0.566247	NO
ABAT	-0.00931714	0.906317	0.980609	NO
ABCA1	-0.0596392	0.41027	0.833305	NO
ABCA10	-0.0680701	0.484064	0.864305	NO
ABCA12	-0.00575066	0.79829	0.960122	NO
ABCA13	0.0161784	0.658932	0.924266	NO
ABCA2	-0.0896299	0.167542	0.675162	NO
ABCA3	0.0344365	0.599199	0.907311	NO
ABCA4	-0.00634971	0.885274	0.978021	NO
ABCA5	-0.0669658	0.25572	0.744336	NO
ABCA6	-0.00706556	0.854145	0.971037	NO
ABCA7	-0.0818526	0.305842	0.775818	NO
ABCA8	0.0340656	0.348804	0.802496	NO
ABCA9	-0.237406	0.0579243	0.530042	NO
ABCB1	0.0393949	0.569306	0.896079	NO
ABCB11	-0.00255864	0.945421	0.989767	NO
ABCB4	-0.0208201	0.697889	0.935249	NO
ABCB6	0.0401445	0.495658	0.86769	NO
ABCB7	-0.0221136	0.765417	0.949827	NO
ABCB8	-0.0437278	0.334278	0.793274	NO
ABCB9	0.0098461	0.821201	0.963505	NO
ABCC1	0.00755947	0.846276	0.969128	NO
ABCC10	0.0303352	0.523756	0.880213	NO
ABCC11	-0.0159034	0.60041	0.908011	NO
ABCC12	0.048287	0.0954947	0.597186	NO
ABCC13	-0.0495582	0.194509	0.699673	NO
ABCC2	-0.000132439	0.997323	0.999011	NO
ABCC3	0.0425379	0.735154	0.943585	NO
ABCC5	-0.08348	0.262094	0.74911	NO
ABCC6	0.0976427	0.0684094	0.545098	NO
ABCC8	0.00715199	0.837385	0.966701	NO
ABCC9	-0.0609254	0.232325	0.728016	NO
ABCD1	-0.0372384	0.553095	0.890933	NO
ABCD2	0.06953	0.128572	0.63449	NO
ABCD3	-0.0285076	0.619785	0.911284	NO
ABCD4	0.0123578	0.827042	0.964305	NO
ABCE1	0.076433	0.117277	0.619872	NO
ABCF1	0.00190912	0.971667	0.993367	NO
ABCF2	-0.00235605	0.9492	0.99014	NO
ABCF3	-0.0538488	0.121177	0.624337	NO
ABCG1	0.0430419	0.484983	0.864708	NO
ABCG2	-0.0108984	0.71863	0.940045	NO
ABCG4	-0.0215546	0.618824	0.911109	NO
ABCG5	-0.00829752	0.822948	0.963505	NO
ABCG8	-0.0283116	0.35278	0.802929	NO
ABHD1	-0.0370742	0.433652	0.842171	NO
ABHD10	0.024954	0.528631	0.882054	NO
ABHD11	-0.00772723	0.864906	0.973543	NO
ABHD12	-0.0393385	0.525146	0.881202	NO
ABHD12B	-0.0839709	0.140153	0.652499	NO
ABHD13	0.0364331	0.314382	0.779973	NO
ABHD14A	-0.0457799	0.489025	0.86603	NO
ABHD14B	0.0899462	0.124797	0.627795	NO
ABHD15	0.0520665	0.473145	0.859779	NO
ABHD3	0.109497	0.0684677	0.545118	NO
ABHD4	0.0443048	0.287874	0.767277	NO
ABHD5	0.0793537	0.317853	0.781427	NO
ABHD6	-0.0345349	0.593274	0.904147	NO
ABHD8	-0.0974768	0.190144	0.697375	NO
ABI2	0.00571779	0.910509	0.980823	NO
ABI3	-0.0788536	0.34208	0.798261	NO
ABI3BP	-0.0404795	0.304521	0.775365	NO
ABL1	0.0289347	0.687355	0.93142	NO
ABL2	0.0397076	0.253221	0.743	NO
ABLIM1	0.13204	0.171027	0.678792	NO
ABLIM2	0.0284638	0.497887	0.867824	NO
ABLIM3	0.0390478	0.684161	0.93142	NO
AOC1	0.0120652	0.876379	0.976476	NO
ABR	0.0703053	0.254725	0.743892	NO
ABRA	0.0044835	0.902028	0.980125	NO
ABTB1	-0.087983	0.288716	0.767568	NO
ABTB2	0.0703613	0.159363	0.668554	NO
ACAA1	0.0161967	0.760152	0.948694	NO
ACAA2	0.0870856	0.11836	0.6206	NO
ACACA	-0.0595635	0.309393	0.779142	NO
ACACB	-0.044824	0.546958	0.888733	NO
ACAD10	-0.0390894	0.422001	0.837824	NO
ACAD8	-0.0113714	0.80998	0.962204	NO
ACAD9	-0.0728151	0.296222	0.772084	NO
ACADL	0.0623689	0.0631657	0.536814	NO
ACADM	0.0398003	0.621562	0.912192	NO
ACADS	-0.00529717	0.923188	0.983936	NO
ACADSB	0.0369756	0.521909	0.879345	NO
ACADVL	0.108695	0.0583399	0.530366	NO
ACAP1	0.00157919	0.982993	0.994912	NO
ACAP2	0.034543	0.526665	0.881442	NO
ACAP3	-0.0834541	0.0684481	0.545118	NO
ACAT1	0.0577394	0.302975	0.774233	NO
ACAT2	0.0380995	0.501795	0.869718	NO
ACBD4	0.00845472	0.888695	0.978105	NO
ACBD5	-0.0835859	0.319882	0.78178	NO
ACBD6	-0.0697954	0.0868945	0.582496	NO
ACBD7	-0.0532547	0.413034	0.83394	NO
ASIC2	0.000548565	0.988548	0.996571	NO
ASIC1	0.00914444	0.853392	0.971033	NO
ASIC3	-0.025101	0.563802	0.893877	NO
ASIC4	0.0306497	0.541371	0.886226	NO
ASIC5	0.0487666	0.115074	0.6164	NO
ACCS	-0.131007	0.356358	0.804068	NO
ACCSL	0.0471603	0.245607	0.734564	NO
ACD	0.0232602	0.686998	0.93142	NO
ACE	-0.0757034	0.139975	0.652248	NO
ACE2	0.0469957	0.160211	0.669447	NO
ACER1	-0.04238	0.210663	0.712301	NO
ACER2	0.0919711	0.0801371	0.569534	NO
ACER3	0.0894024	0.114999	0.616169	NO
ACHE	-0.0373304	0.310945	0.779571	NO
ACIN1	-0.0288696	0.480106	0.863395	NO
ACLY	0.0542893	0.305303	0.775482	NO
ACMSD	-0.024591	0.426443	0.83991	NO
SDHAF3	-0.0135803	0.84977	0.970319	NO
ACO1	0.0158282	0.777024	0.953324	NO
ACO2	0.0594554	0.176055	0.684419	NO
ACOT1	0.0744638	0.198801	0.704239	NO
ACOT11	0.0257777	0.593596	0.904467	NO
ACOT12	-0.0260209	0.522846	0.879668	NO
ACOT4	-0.0106981	0.86656	0.973982	NO
ACOT7	-0.0638965	0.487224	0.865242	NO
ACOT8	-0.0219484	0.697401	0.93524	NO
ACOT9	-0.117665	0.0630138	0.536814	NO
ACOX1	-0.00681026	0.907756	0.980609	NO
ACOX2	-0.0258089	0.667776	0.926789	NO
ACOX3	-0.0441959	0.37575	0.814596	NO
ACOXL	-0.0296243	0.695709	0.93479	NO
ACP1	-0.0191808	0.734539	0.943348	NO
ACP2	0.120462	0.0893588	0.585041	NO
ACP6	0.0947327	0.102454	0.603232	NO
PXYLP1	0.0857123	0.0506878	0.509749	NO
ACP3	0.0130914	0.869081	0.974412	NO
ACP4	-0.0553594	0.134927	0.644441	NO
ACR	0.0276372	0.600183	0.908011	NO
ACRBP	-0.0940152	0.484789	0.864704	NO
ACRV1	-0.0567963	0.237012	0.730455	NO
ACSBG1	0.00174749	0.978157	0.99432	NO
ACSBG2	-0.00905643	0.730356	0.941944	NO
ACSF2	-0.024855	0.558773	0.891965	NO
ACSF3	-0.0533831	0.198861	0.704239	NO
ACSL3	0.0252517	0.646817	0.919462	NO
ACSL4	0.174414	0.0666855	0.542053	NO
ACSL5	-0.0212489	0.738104	0.943772	NO
ACSL6	0.0380324	0.421544	0.83768	NO
ACSM1	-0.0350396	0.290129	0.76858	NO
ACSM2B	0.0302373	0.511278	0.873983	NO
ACSM4	-0.0110857	0.781693	0.954253	NO
ACSM5	-0.0645318	0.337299	0.79535	NO
ACSS1	0.0151098	0.756628	0.948464	NO
ACSS2	0.101768	0.0968855	0.598281	NO
ACTA1	0.0290445	0.307815	0.778196	NO
ACTA2	0.164132	0.177553	0.685095	NO
ACTB	-0.0271506	0.691069	0.9326	NO
ACTC1	-0.0410179	0.22906	0.726364	NO
ACTG1	0.0757423	0.20588	0.708029	NO
ACTG2	-0.0214609	0.504992	0.870032	NO
ACTL6A	0.113126	0.0561491	0.526224	NO
ACTL6B	-0.100632	0.130142	0.636342	NO
ACTL7A	-0.00417238	0.899296	0.979705	NO
ACTL7B	0.0388597	0.337321	0.79535	NO
ACTL8	0.0366815	0.498282	0.867824	NO
ACTN1	-0.0681287	0.611548	0.910163	NO
ACTN2	-0.040779	0.240344	0.731825	NO
ACTN4	-0.0229434	0.803295	0.960932	NO
ACTR10	0.0984764	0.0967559	0.598105	NO
ACTR1A	-0.0104503	0.899404	0.979705	NO
ACTR1B	0.0763714	0.265611	0.751901	NO
ACTR2	0.0140547	0.835883	0.966675	NO
ACTR3B	-0.0121599	0.814529	0.963198	NO
ACTR5	0.0253921	0.610194	0.909653	NO
ACTR6	0.023897	0.701019	0.935896	NO
ACTRT1	-0.0162258	0.6766	0.929685	NO
ACTRT2	0.00205785	0.949921	0.99014	NO
ACVR1	0.0589109	0.325711	0.787756	NO
ACVR1B	0.0453417	0.503772	0.869959	NO
ACVR1C	0.0187008	0.693094	0.933202	NO
ACVR2B	0.0648387	0.112039	0.61442	NO
ACVRL1	-0.0962171	0.140451	0.652499	NO
ACY1	0.0213134	0.692327	0.932866	NO
ACY3	0.0258504	0.588224	0.902458	NO
ACYP1	0.0439556	0.480893	0.863739	NO
ACYP2	-0.0651586	0.267995	0.754605	NO
ADA	-0.0672546	0.40834	0.831655	NO
ADAD1	-0.0608235	0.108044	0.611166	NO
MAPDA	-0.0185852	0.707039	0.937523	NO
ADAM10	-0.0151912	0.80425	0.961239	NO
ADAM11	0.00802609	0.86366	0.973458	NO
ADAM12	-0.116941	0.0638211	0.536814	NO
ADAM15	-0.173312	0.0992093	0.599958	NO
ADAM18	0.000362186	0.990725	0.996933	NO
ADAM19	0.101229	0.221974	0.720126	NO
ADAM20	-0.071364	0.261217	0.74911	NO
ADAM22	-0.0219909	0.515874	0.875954	NO
ADAM23	0.00103667	0.977881	0.99432	NO
ADAM28	-0.0163312	0.814975	0.963198	NO
ADAM29	-0.0290219	0.504636	0.870032	NO
ADAM33	0.0189412	0.668536	0.926848	NO
ADAM6	0.00755796	0.820186	0.963437	NO
ADAM7	0.00493916	0.863751	0.973458	NO
ADAM8	-0.0519216	0.377537	0.815722	NO
ADAM9	-0.0406381	0.229719	0.726909	NO
ADAMDEC1	-0.0247259	0.505283	0.870032	NO
ADAMTS1	-0.0463215	0.352228	0.802601	NO
ADAMTS12	-0.00242693	0.944509	0.989611	NO
ADAMTS13	-0.0619087	0.265857	0.751901	NO
ADAMTS14	-0.0600629	0.0683965	0.545098	NO
ADAMTS15	-0.0454037	0.357631	0.804789	NO
ADAMTS16	-0.00405736	0.939437	0.988927	NO
ADAMTS17	-0.0641214	0.0761934	0.560488	NO
ADAMTS18	-0.0660262	0.30955	0.779142	NO
ADAMTS19	0.0158286	0.684416	0.93142	NO
ADAMTS2	0.0509856	0.162804	0.672053	NO
ADAMTS3	0.0268131	0.441918	0.844627	NO
ADAMTS4	-0.101788	0.361953	0.806664	NO
ADAMTS5	-0.0108697	0.7163	0.939693	NO
ADAMTS6	-0.0246442	0.759116	0.948559	NO
ADAMTS7	-0.0212659	0.745949	0.945218	NO
ADAMTS8	-0.025365	0.644113	0.919428	NO
ADAMTS9	-0.00836795	0.720345	0.940045	NO
ADAMTSL1	0.0169024	0.676231	0.929606	NO
ADAMTSL2	-0.0176814	0.688004	0.93142	NO
ADAMTSL3	0.0074745	0.826348	0.964208	NO
ADAMTSL4	0.0108468	0.864957	0.973543	NO
ADAP1	-0.0279785	0.63412	0.916566	NO
ADAP2	-0.134058	0.189226	0.69666	NO
ADAR	0.0762971	0.211698	0.712906	NO
ADARB1	0.0969841	0.238047	0.73143	NO
ADARB2	0.0461094	0.30233	0.774134	NO
ADAT2	0.0319337	0.559447	0.891965	NO
AZIN2	-0.0243709	0.635875	0.916735	NO
ADCK1	0.0109254	0.807822	0.962173	NO
ADCK2	0.0369913	0.601239	0.908309	NO
COQ8B	-0.0867606	0.195724	0.700619	NO
ADCK5	0.00939405	0.8444	0.96884	NO
ADCY2	0.0481095	0.209909	0.711242	NO
ADCY3	-0.11537	0.10824	0.611166	NO
ADCY4	-0.0586361	0.214369	0.714754	NO
ADCY5	-0.0346649	0.261443	0.74911	NO
ADCY6	0.00574084	0.899894	0.979705	NO
ADCY7	0.0445563	0.494877	0.867434	NO
ADCY8	-0.0323562	0.233801	0.728905	NO
ADCYAP1	0.00209418	0.945386	0.989767	NO
ADCYAP1R1	-0.036257	0.273494	0.758927	NO
ADD1	-0.0365673	0.571545	0.89689	NO
ADD2	-0.0134558	0.703427	0.9364	NO
ADD3	0.125931	0.0818598	0.572403	NO
ADH1A	0.0273215	0.413032	0.83394	NO
ADH5	0.0424728	0.468164	0.857892	NO
ADH6	-0.0270261	0.429259	0.840786	NO
ADHFE1	0.13174	0.0898197	0.585998	NO
ADI1	0.0796217	0.294542	0.770481	NO
ADIG	0.0117763	0.608447	0.909548	NO
ADIPOQ	-0.000216929	0.996539	0.998709	NO
ADIPOR1	0.119307	0.110493	0.613646	NO
ADIPOR2	0.0349786	0.465208	0.856841	NO
ADK	-0.0827768	0.310085	0.779142	NO
ADM2	0.00977293	0.854512	0.971124	NO
ADNP	0.0264775	0.593219	0.904147	NO
ADNP2	0.025014	0.683277	0.93142	NO
ADO	-0.0532456	0.385357	0.818379	NO
ADORA1	-0.179043	0.0736458	0.554412	NO
ADORA2A	0.0183374	0.793242	0.958282	NO
ADORA2B	0.0623941	0.326669	0.789193	NO
ADORA3	-0.0936262	0.0998532	0.600603	NO
ADPRH	-0.127136	0.101946	0.602969	NO
ADPRHL1	-0.0188182	0.476433	0.861941	NO
ADPRS	0.0148837	0.762731	0.949102	NO
ADRA1B	0.0120604	0.686571	0.93142	NO
ADRA1D	0.0220162	0.515672	0.875821	NO
ADRA2A	-0.00494988	0.919631	0.982973	NO
ADRA2B	0.0259662	0.596666	0.906064	NO
ADRA2C	0.0224761	0.541432	0.886226	NO
ADRB2	-0.00485068	0.956549	0.991266	NO
ADRB3	0.059223	0.239412	0.731758	NO
GRK2	0.00215786	0.978094	0.99432	NO
GRK3	-0.0315771	0.499159	0.867837	NO
ADRM1	0.0636739	0.479798	0.863278	NO
ADSL	-0.0329992	0.645419	0.919428	NO
ADSS2	0.00197181	0.961998	0.992247	NO
ADSS1	-0.0541129	0.497411	0.867824	NO
AEN	0.0969135	0.0750938	0.559303	NO
TLE5	-0.00772357	0.917763	0.982169	NO
AFAP1	0.0261816	0.714182	0.938912	NO
AFAP1L1	-0.019559	0.549202	0.889084	NO
AFAP1L2	-0.0202403	0.700232	0.9357	NO
AKR7A2P1	-0.00491281	0.91365	0.981555	NO
AFF1	0.0821864	0.0515206	0.511923	NO
AFF2	-0.00566696	0.834881	0.966333	NO
AFG3L1P	0.040226	0.547088	0.888733	NO
AFG3L2	0.0575495	0.336349	0.794429	NO
AFMID	-0.31206	0.143244	0.657084	NO
AFP	-0.0698351	0.283892	0.763095	NO
AFTPH	0.0433095	0.400541	0.827385	NO
AGA	-0.0133038	0.859597	0.971974	NO
AGAP1	0.035365	0.59729	0.906448	NO
AGAP11	-0.101677	0.120849	0.624285	NO
AGAP2	-0.00668889	0.881466	0.977028	NO
AGAP3	0.0333129	0.478314	0.862634	NO
AGAP7P	-0.0336186	0.539144	0.884979	NO
AGBL1	0.00649554	0.901466	0.980107	NO
AGBL2	0.078734	0.0626645	0.536814	NO
AGBL3	0.0150981	0.64776	0.919519	NO
AGBL4	-0.0525032	0.0805063	0.569887	NO
AGBL5	0.019552	0.711042	0.938549	NO
AGER	-0.0239368	0.656356	0.923187	NO
AGFG2	-0.0191702	0.789668	0.957248	NO
AGGF1	0.110709	0.0623004	0.536814	NO
AGK	0.0487066	0.414318	0.83479	NO
AGPAT1	-0.11884	0.0601982	0.532942	NO
AGPAT2	0.0447389	0.475841	0.861941	NO
AGPAT4	-0.109798	0.109332	0.61347	NO
AGPAT5	0.0215827	0.727508	0.941475	NO
GPAT4	-0.0317578	0.431001	0.841323	NO
LPCAT1	-0.0137126	0.847996	0.969919	NO
AGPS	-0.0476598	0.333103	0.792832	NO
AGR2	0.0135895	0.709628	0.937762	NO
AGRN	0.0756502	0.141625	0.654193	NO
AGRP	0.00552863	0.904037	0.980436	NO
AGTPBP1	0.00217618	0.971497	0.993367	NO
AGTR1	-0.0247285	0.45749	0.853205	NO
AGTR2	0.0274405	0.536269	0.884257	NO
AGTRAP	0.000557337	0.994994	0.998137	NO
AGXT	0.0174642	0.606902	0.909306	NO
AGXT2	0.0492309	0.0583096	0.530366	NO
ETNPPL	-0.0666638	0.0905964	0.587575	NO
PHYKPL	0.0416446	0.441118	0.844627	NO
AHCTF1	0.0325138	0.568691	0.895969	NO
AHCY	0.0420892	0.604516	0.908309	NO
AHCYL1	-0.0171682	0.772597	0.951852	NO
AHCYL2	0.0184611	0.710457	0.93815	NO
AHI1	-0.0717965	0.392988	0.823238	NO
AHNAK	-0.0466424	0.504401	0.870032	NO
AHNAK2	0.0113811	0.753802	0.947738	NO
AHRR	0.0363928	0.205991	0.708152	NO
AHSA1	0.00237989	0.966235	0.993294	NO
AHSA2P	0.145314	0.0722463	0.552226	NO
AHSG	-0.00614384	0.858418	0.971774	NO
AHSP	0.103522	0.313111	0.779973	NO
AICDA	-0.0491287	0.516632	0.876263	NO
AIF1	-0.126338	0.190722	0.697807	NO
AIF1L	-0.0651969	0.307911	0.778196	NO
AIFM1	0.0650802	0.121925	0.624539	NO
AIFM2	-0.0740122	0.280661	0.762312	NO
AIG1	0.0140159	0.763941	0.949102	NO
CRYBG1	0.0502069	0.273464	0.758927	NO
CRYBG2	-0.020626	0.756565	0.948464	NO
AIM2	-0.0462501	0.65696	0.923384	NO
AIMP2	-0.00404297	0.959542	0.991946	NO
AIP	0.0130432	0.836032	0.966675	NO
AIPL1	-0.00715359	0.81495	0.963198	NO
AIRE	0.0440728	0.574751	0.897755	NO
AJAP1	-0.0352284	0.251931	0.742309	NO
AK1	-0.0332034	0.636525	0.916735	NO
AK2	-0.074213	0.105623	0.60994	NO
AK3	-0.119533	0.0884456	0.583483	NO
AK4	-0.0927405	0.305845	0.775818	NO
AK5	0.0357344	0.544796	0.887839	NO
AK7	0.0648176	0.222368	0.720287	NO
AKAP1	-0.0121726	0.810841	0.962204	NO
AKAP10	0.0547855	0.217447	0.716505	NO
AKAP11	0.0798932	0.211291	0.712686	NO
AKAP12	0.038405	0.435196	0.842942	NO
AKAP13	-0.0895307	0.259276	0.748176	NO
AKAP14	-0.0871033	0.0656749	0.540053	NO
AKAP2	0.087518	0.0642337	0.536814	NO
AKAP3	-0.00221945	0.952676	0.990459	NO
AKAP4	-0.0201177	0.622829	0.912567	NO
AKAP5	0.0201547	0.679366	0.930133	NO
AKAP6	-0.0294335	0.2414	0.732642	NO
AKAP7	0.034287	0.483446	0.864245	NO
AKAP8	-0.0421498	0.409823	0.833099	NO
AKAP8L	-0.00702592	0.882305	0.97724	NO
AKAP9	-0.00770854	0.850998	0.970964	NO
AKIRIN1	-0.048093	0.490577	0.86603	NO
AKIRIN2	0.0496158	0.447219	0.848038	NO
AKNA	-0.118313	0.180692	0.688442	NO
AKNAD1	-0.0582008	0.231377	0.728016	NO
AKR1A1	0.0576922	0.428246	0.840597	NO
AKR1B1	-0.00852095	0.89083	0.978105	NO
AKR1B10	-0.018016	0.737939	0.943727	NO
AKR1C1	0.0444124	0.183205	0.690278	NO
AKR1C3	-0.244896	0.126735	0.631736	NO
AKR1C4	-0.0274095	0.545751	0.888226	NO
AKR1D1	0.0741534	0.16011	0.669447	NO
AKR1E2	-0.0487926	0.116118	0.617758	NO
AKR7A2	-0.0562808	0.508594	0.871378	NO
AKR7A3	-0.0313284	0.574692	0.897755	NO
AKR7L	-0.0119854	0.754027	0.947754	NO
AKT1	-0.125	0.135356	0.644487	NO
AKT1S1	0.0786924	0.0874046	0.58267	NO
AKT3	-0.0795707	0.114983	0.616169	NO
ALAD	-0.0146481	0.822781	0.963505	NO
ALAS2	0.188769	0.439005	0.84403	NO
ALB	-0.00196823	0.949176	0.99014	NO
ALCAM	0.049093	0.461157	0.854779	NO
ALDH16A1	-0.0397326	0.443023	0.845133	NO
ALDH18A1	0.0379046	0.528705	0.882054	NO
ALDH1A1	-0.0987064	0.413804	0.834285	NO
ALDH1A2	-0.00757574	0.813758	0.963135	NO
ALDH1B1	-0.0111893	0.826852	0.964305	NO
ALDH1L1	0.0563308	0.201794	0.706307	NO
ALDH1L2	-0.00590704	0.86428	0.973543	NO
ALDH3A1	0.0694949	0.180259	0.687829	NO
ALDH3A2	0.0830931	0.0670003	0.542053	NO
ALDH3B1	0.0821271	0.147093	0.65936	NO
ALDH3B2	-0.0180818	0.534086	0.884257	NO
ALDH4A1	-0.058831	0.223765	0.721699	NO
ALDH5A1	0.0652914	0.332165	0.792172	NO
ALDH6A1	0.00295455	0.95102	0.99014	NO
ALDH7A1	0.0347926	0.400049	0.827293	NO
ALDH8A1	0.0520278	0.349743	0.802496	NO
ALDH9A1	-0.0103882	0.885712	0.978105	NO
ALDOA	-0.0843627	0.363291	0.808105	NO
ALDOB	0.045312	0.250443	0.739555	NO
ALDOC	-0.0241154	0.766176	0.950239	NO
ALG1	-0.0293223	0.355655	0.804068	NO
ALG10	-0.0282368	0.479486	0.863278	NO
ALG11	-0.0548694	0.559619	0.891965	NO
ALG12	-0.0134276	0.743975	0.945218	NO
ALG13	0.00544048	0.911967	0.981177	NO
ALG1L1P	0.059302	0.204707	0.706944	NO
ALG2	0.0975048	0.0502143	0.508806	NO
ALG6	0.0448161	0.49069	0.86603	NO
ALG8	-0.087806	0.075613	0.559365	NO
ALG9	0.0683825	0.159765	0.669286	NO
ALK	-0.00320117	0.931814	0.987032	NO
ALKBH1	-0.0108181	0.833217	0.96629	NO
ALKBH2	0.0704283	0.124303	0.627795	NO
ALKBH3	0.0847206	0.195083	0.699944	NO
ALKBH4	-0.0443231	0.335368	0.794292	NO
ALKBH5	0.0437758	0.439379	0.84403	NO
ALKBH6	0.0736522	0.22874	0.726033	NO
ALKBH7	-0.0267639	0.585189	0.90164	NO
ALKBH8	-0.00191143	0.965833	0.993294	NO
ALLC	-0.0600253	0.25515	0.744102	NO
ALMS1P1	0.0264729	0.480495	0.863538	NO
ALOX12	-0.0243355	0.82953	0.965133	NO
ALOX12B	-0.00867724	0.758905	0.948534	NO
ALOX12P2	-0.00393756	0.898605	0.979705	NO
ALOX15	0.0307496	0.457535	0.853205	NO
ALOX15B	0.00104711	0.985652	0.995935	NO
ALOX5AP	0.00677671	0.903333	0.980265	NO
ALOXE3	-0.0161344	0.716957	0.939819	NO
ALPI	-0.0269779	0.609209	0.909548	NO
ALPK2	0.0501883	0.0787231	0.566247	NO
ALPK3	-0.0880417	0.0706859	0.54985	NO
ALPP	0.168871	0.142774	0.656395	NO
ALPG	-0.0873766	0.0857912	0.579073	NO
ALS2	0.00192002	0.962196	0.992318	NO
ALS2CL	0.00244412	0.961691	0.992247	NO
FLACC1	0.0363027	0.332598	0.792338	NO
TMEM237	0.09103	0.121693	0.624439	NO
CARF	0.0634065	0.172211	0.679341	NO
ALX1	-0.194326	0.0725023	0.552856	NO
ALX3	0.0326249	0.393141	0.823424	NO
ALX4	-0.0312683	0.34399	0.799016	NO
SLC35G3	-0.00599382	0.838935	0.966836	NO
SLC35G5	-0.0172618	0.820704	0.963505	NO
AMACR	-0.00949492	0.845185	0.968974	NO
AMBN	-0.0575616	0.14393	0.657084	NO
AMBP	-0.0507294	0.18428	0.691088	NO
AMBRA1	0.0456044	0.232769	0.728016	NO
AMD1	-0.0423095	0.444143	0.845548	NO
AMDHD1	0.0344833	0.464191	0.85617	NO
AMELX	0.019891	0.523543	0.880213	NO
AMELY	-0.0245599	0.381017	0.81705	NO
AMFR	0.0159874	0.852862	0.971033	NO
JAML	0.00718384	0.91392	0.981621	NO
AMIGO2	0.0468608	0.28886	0.767568	NO
AMIGO3	-0.0102411	0.803237	0.960932	NO
AMMECR1	0.0482146	0.379586	0.816447	NO
AMMECR1L	-0.020953	0.697662	0.93524	NO
AMN1	0.0827105	0.0717495	0.551246	NO
AMOT	0.0549613	0.237671	0.731324	NO
AMPD1	-0.0348632	0.180547	0.688149	NO
AMPD2	-0.00162136	0.963914	0.992842	NO
AMPD3	0.092578	0.124345	0.627795	NO
AMPH	0.0141443	0.673065	0.928191	NO
AMT	-0.0114811	0.869186	0.974412	NO
AMTN	-0.0129493	0.769561	0.951421	NO
AMY1C	-0.0934093	0.171931	0.679033	NO
AMZ1	-0.144283	0.14399	0.657084	NO
AMZ2	0.0358316	0.375111	0.814276	NO
ANAPC1	-0.0399466	0.450421	0.850499	NO
ANAPC10	0.134687	0.0960865	0.59783	NO
ANAPC11	-0.0887429	0.063207	0.536814	NO
ANAPC13	0.0343252	0.637615	0.917346	NO
ANAPC2	0.0738882	0.0947547	0.595055	NO
ANAPC4	0.00143034	0.980008	0.994571	NO
ANAPC5	0.000147663	0.997776	0.999253	NO
ANAPC7	-0.00679604	0.907349	0.980609	NO
ANG	-0.0696067	0.489833	0.86603	NO
ANGEL2	0.0674609	0.349996	0.802496	NO
ANGPT1	-0.0234461	0.716197	0.939693	NO
ANGPT2	0.0126832	0.786901	0.955852	NO
ANGPT4	0.00520079	0.881694	0.977047	NO
ANGPTL1	-0.00261547	0.961976	0.992247	NO
ANGPTL3	-0.0280738	0.319382	0.78178	NO
ANGPTL4	-0.136303	0.058864	0.531627	NO
ANGPTL5	-0.0408191	0.214457	0.714754	NO
ANGPTL6	0.0203454	0.703173	0.936333	NO
ANGPTL7	0.0413217	0.242371	0.732951	NO
ANK1	0.0590273	0.245649	0.734565	NO
ANK2	-0.0378483	0.313891	0.779973	NO
ANK3	0.00310597	0.961132	0.992247	NO
ANKDD1A	-0.0713308	0.41107	0.833305	NO
ANKFN1	0.00385521	0.887075	0.978105	NO
ANKFY1	-0.147015	0.150497	0.663029	NO
ANKH	0.0148676	0.740451	0.944369	NO
ANKHD1	0.0867511	0.0669543	0.542053	NO
ANKK1	0.0581296	0.254356	0.743503	NO
ANKLE1	0.0757726	0.0605347	0.533503	NO
ANKMY1	-0.0149318	0.873326	0.975488	NO
ANKMY2	0.0989475	0.0632234	0.536814	NO
ANKRD1	-0.0696443	0.083857	0.577071	NO
ANKRD10	0.0690125	0.219172	0.718092	NO
ANKRD11	-0.0199282	0.775389	0.952532	NO
ANKRD12	0.119586	0.122643	0.625268	NO
ANKRD13A	0.101084	0.0827117	0.573767	NO
ANKRD13B	-0.0067676	0.896914	0.979111	NO
ANKRD13D	0.0387262	0.578264	0.898806	NO
ANKRD16	-0.0144435	0.818802	0.963437	NO
ANKRD17	-0.0199902	0.662793	0.924987	NO
ANKRD18A	-0.04366	0.270415	0.75635	NO
ANKRD19P	0.0457937	0.211535	0.712906	NO
ANKRD2	0.044671	0.20576	0.707854	NO
ANKRD20A1	-0.073505	0.486278	0.86516	NO
ANKRD20A2P	0.0307095	0.536441	0.884257	NO
ANKRD20A8P	0.0184987	0.704941	0.936841	NO
ANKRD22	0.0320177	0.787702	0.956348	NO
ANKRD24	-0.0674768	0.152405	0.663439	NO
ANKRD27	0.0553693	0.226393	0.724519	NO
ANKRD28	0.0129939	0.801069	0.960727	NO
ANKRD29	-0.0163571	0.649172	0.920627	NO
ANKRD30A	-0.0339021	0.402821	0.828458	NO
ANKRD30B	0.0172588	0.830604	0.965692	NO
ANKRD31	0.0141565	0.714154	0.938912	NO
SLF1	0.0262634	0.518265	0.876996	NO
ANKRD34A	0.0316526	0.386071	0.818379	NO
ANKRD34B	-0.0308316	0.434423	0.842648	NO
ANKRD34C	-0.0084904	0.818147	0.963437	NO
ANKRD36	0.0238786	0.7175	0.939827	NO
ANKRD36B	0.0619996	0.40022	0.827297	NO
ANKRD37	0.0223205	0.659159	0.924347	NO
ANKRD39	-0.00651187	0.889891	0.978105	NO
ANKRD42	-0.0644039	0.126855	0.632011	NO
SOWAHA	0.0132266	0.692863	0.933202	NO
ANKRD44	0.209384	0.0828481	0.573767	NO
ANKRD45	-0.0382844	0.732576	0.942862	NO
ANKRD49	0.0331068	0.557667	0.891793	NO
ANKEF1	0.0603347	0.200369	0.706307	NO
ANKRD50	-0.00449849	0.896994	0.979111	NO
ANKRD52	0.00926947	0.812521	0.962449	NO
ANKRD53	-0.124302	0.0696543	0.546905	NO
ANKRD54	-0.0401615	0.356075	0.804068	NO
SOWAHB	0.0101627	0.759765	0.948694	NO
SOWAHC	0.0956488	0.12807	0.633536	NO
SOWAHD	-0.0147698	0.80562	0.961361	NO
ANKRD6	-0.0223228	0.522162	0.879345	NO
ANKRD7	0.0389519	0.237846	0.731403	NO
ANKRD9	-0.188021	0.116981	0.619223	NO
ANKS1A	0.0143873	0.74635	0.945218	NO
ANKS1B	-0.0912027	0.221581	0.719806	NO
ANKS3	-0.10456	0.0824195	0.573767	NO
ANKS4B	0.0242067	0.411114	0.833305	NO
ANKS6	0.00273837	0.956137	0.99126	NO
ANKZF1	0.0744542	0.169801	0.677815	NO
ANLN	0.0372432	0.297974	0.772196	NO
ANO1	0.0415093	0.229504	0.726909	NO
ANO10	0.000180847	0.997226	0.999011	NO
ANO2	-0.0544525	0.189615	0.696874	NO
ANO3	-0.0320323	0.302875	0.774134	NO
ANO4	-0.0135316	0.625632	0.913403	NO
ANO6	-0.0269871	0.698428	0.935354	NO
ANO7	-0.0575686	0.651141	0.921372	NO
ANO9	-0.0508966	0.361672	0.806599	NO
ANP32CP	-0.0074471	0.869193	0.974412	NO
ANP32D	0.0412136	0.417887	0.836436	NO
ANP32E	-0.0517691	0.368721	0.811255	NO
ANPEP	0.121064	0.378026	0.815789	NO
ANTXR1	-0.0301836	0.331889	0.79162	NO
ANTXR2	0.0223426	0.635316	0.916713	NO
ZFAND4	-0.00313579	0.945284	0.989767	NO
ANXA1	0.049671	0.589172	0.902624	NO
ANXA10	0.0552756	0.266585	0.752165	NO
ANXA11	0.00189124	0.977954	0.99432	NO
ANXA13	-0.0261291	0.581794	0.900536	NO
ANXA2	0.0467351	0.569726	0.896169	NO
ANXA2P1	-0.0512619	0.511458	0.874214	NO
ANXA2P3	0.00173966	0.972603	0.993555	NO
ANXA4	0.128755	0.0986291	0.599424	NO
ANXA5	-0.0355986	0.652819	0.921958	NO
ANXA6	-0.0135101	0.813483	0.963075	NO
ANXA7	-0.0173976	0.655285	0.923157	NO
ANXA8L1	0.0112169	0.842323	0.968331	NO
ANXA9	0.0496457	0.149185	0.661153	NO
AOAH	0.0512648	0.446832	0.847821	NO
AOC2	0.0153234	0.702784	0.936216	NO
AOC3	0.0251189	0.587575	0.902419	NO
AOX1	-0.00991356	0.746367	0.945218	NO
AOX2P	0.0157666	0.759187	0.948559	NO
AP1B1	-0.0381044	0.538973	0.884979	NO
AP1G1	0.00468914	0.93145	0.987032	NO
AP1G2	0.0705692	0.342921	0.798743	NO
AP1M1	0.0641564	0.370029	0.811847	NO
AP1S1	-0.0265273	0.670389	0.927711	NO
AP1S2	-0.0277423	0.799114	0.960353	NO
AP2A1	0.0346533	0.620074	0.911284	NO
AP2A2	-0.0916045	0.1574	0.666428	NO
AP2B1	-0.012121	0.852551	0.971033	NO
AP2M1	0.00125544	0.98571	0.995935	NO
AP2S1	-0.11003	0.159301	0.668554	NO
AP3B1	0.0356618	0.476663	0.862045	NO
AP3B2	0.0307695	0.423516	0.838541	NO
AP3D1	0.0911019	0.0929576	0.592829	NO
AP3M1	0.0302567	0.642214	0.919036	NO
AP3M2	0.0131355	0.849411	0.970319	NO
AP3S1	-0.0276968	0.649727	0.920839	NO
AP3S2	0.0231963	0.627838	0.914329	NO
AP4B1	0.0227494	0.753264	0.947714	NO
AP4E1	0.0632249	0.277729	0.76141	NO
AP4S1	-0.0176351	0.669247	0.927306	NO
APAF1	0.0938811	0.320496	0.782473	NO
APBA2	0.0334768	0.637251	0.91714	NO
APBB1	-0.00308599	0.96259	0.992338	NO
APBB2	-0.109279	0.110022	0.613646	NO
APC	-0.0687188	0.132712	0.641393	NO
APCDD1	0.0506073	0.380624	0.816877	NO
APCDD1L	0.0555577	0.16477	0.673258	NO
APCS	0.0311104	0.472416	0.859744	NO
APEH	-0.000551084	0.992876	0.997115	NO
APEX1	0.0408467	0.623737	0.91295	NO
APEX2	0.0161216	0.834156	0.96629	NO
APH1A	-0.106532	0.211119	0.712608	NO
APH1B	-0.0310279	0.543518	0.887128	NO
APIP	0.0811387	0.208222	0.709577	NO
CENPS	0.0337957	0.439771	0.844071	NO
APLF	0.00262377	0.934662	0.987973	NO
APLN	0.0872245	0.100254	0.600704	NO
APLP1	0.0140256	0.783498	0.954393	NO
APLP2	-0.0153633	0.851851	0.971033	NO
APOA1	-0.0195103	0.703807	0.936587	NO
NAXE	0.0150166	0.834058	0.96629	NO
APOA2	0.0147243	0.619787	0.911284	NO
APOA4	-0.0434993	0.277051	0.761007	NO
APOA5	0.0347495	0.27956	0.761711	NO
APOB	0.0348083	0.207901	0.70957	NO
APOBEC1	0.0216606	0.64216	0.919036	NO
APOBEC3A	-0.0546079	0.724518	0.941053	NO
APOBEC3B	0.0728346	0.378874	0.816172	NO
APOBEC3C	-0.0604541	0.31297	0.779973	NO
APOBEC3D	-0.0799579	0.212942	0.713356	NO
APOBEC3F	0.0810226	0.225231	0.723719	NO
APOBEC3G	-0.0176844	0.814462	0.963198	NO
APOBEC3H	-0.0150512	0.757841	0.948534	NO
APOBEC4	0.0421781	0.213757	0.714754	NO
APOC1	-0.014412	0.731541	0.942495	NO
APOC2	0.0057602	0.865202	0.973543	NO
APOC4	-0.121232	0.0876699	0.58267	NO
APOD	0.017174	0.522593	0.879621	NO
APOE	-0.0289922	0.481919	0.863907	NO
APOF	-0.019086	0.735805	0.943652	NO
APOH	0.0135973	0.656331	0.923187	NO
APOL1	0.0566023	0.347374	0.80144	NO
APOL2	0.00985866	0.883144	0.977489	NO
APOL3	0.0711344	0.34884	0.802496	NO
APOL4	0.0959781	0.149382	0.661447	NO
APOL5	-0.00327544	0.910493	0.980823	NO
APOL6	-0.0328642	0.63824	0.917587	NO
APOLD1	-0.0215642	0.626073	0.913638	NO
APOM	-0.0521983	0.261259	0.74911	NO
APOO	-0.0602515	0.126348	0.630773	NO
APOOL	-0.0665225	0.0889781	0.583974	NO
APP	-0.067738	0.370531	0.81254	NO
APPBP2	0.043505	0.567606	0.895471	NO
APPL1	-0.0668968	0.200426	0.706307	NO
APPL2	0.120862	0.0582038	0.530181	NO
APRT	0.0221135	0.664596	0.925599	NO
APTX	-0.0414541	0.332728	0.792338	NO
AQP1	-0.105301	0.249376	0.737487	NO
AQP10	-0.0437357	0.751186	0.946663	NO
AQP11	0.0591386	0.054258	0.522362	NO
AQP12A	0.0211307	0.68061	0.930863	NO
AQP2	-0.0138358	0.752894	0.947475	NO
AQP3	0.0119127	0.856401	0.971569	NO
AQP4	-0.150122	0.187268	0.695756	NO
AQP5	0.015491	0.688502	0.93142	NO
AQP6	0.0422394	0.182874	0.690278	NO
AQP7	-0.126838	0.112282	0.61442	NO
AQP7P2	0.0382457	0.349322	0.802496	NO
AQP8	0.0261391	0.525544	0.881442	NO
AQP9	0.245927	0.099999	0.600704	NO
AQR	0.0421667	0.471057	0.859066	NO
AR	-0.0117322	0.801521	0.960727	NO
ARAF	0.0647502	0.269892	0.755819	NO
ARAP1	0.0894398	0.137	0.647687	NO
ARAP2	-0.0215335	0.717717	0.939919	NO
ARAP3	-0.0810718	0.306717	0.776721	NO
ARC	0.0202267	0.565137	0.894853	NO
NAA10	0.0481952	0.398449	0.826332	NO
NAA11	-0.0298948	0.454904	0.852074	NO
AREG	0.0805096	0.500406	0.868415	NO
ARF1	-0.0171758	0.762227	0.949018	NO
ARF3	-0.00123954	0.982341	0.994912	NO
ARF4	0.00748348	0.924736	0.984574	NO
ARF5	-0.0702731	0.137892	0.647882	NO
ARF6	0.126756	0.211324	0.712686	NO
ARFGAP1	0.00373833	0.946984	0.99014	NO
ARFGAP2	-0.0860883	0.239045	0.731748	NO
ARFGAP3	-0.0122719	0.776369	0.952956	NO
ARFGEF1	0.0585305	0.18236	0.690194	NO
ARFGEF2	0.0761985	0.119082	0.621503	NO
ARFIP1	0.0252923	0.760287	0.948694	NO
ARFIP2	-0.00538502	0.877521	0.976714	NO
ARFRP1	0.0193106	0.698475	0.935354	NO
ARG1	0.132217	0.120441	0.623761	NO
ARG2	0.0353548	0.502666	0.869718	NO
ARGFX	-0.064123	0.293789	0.770209	NO
ARGFXP2	0.0234089	0.440739	0.844548	NO
ARGLU1	0.110181	0.120505	0.623781	NO
ARHGAP1	0.00256794	0.950427	0.99014	NO
ARHGAP10	0.0251124	0.794359	0.958917	NO
ARHGAP11A	0.03241	0.545712	0.888226	NO
ARHGAP11B	0.0103772	0.764525	0.949298	NO
ARHGAP12	0.0118446	0.785912	0.95529	NO
ARHGAP15	0.0869783	0.168009	0.675842	NO
ARHGAP17	-0.0859084	0.223611	0.721645	NO
ARHGAP18	0.0527332	0.500202	0.868415	NO
ARHGAP19	-0.0413123	0.363105	0.807957	NO
ARHGAP20	-0.041251	0.305035	0.775365	NO
ARHGAP21	0.0437072	0.580052	0.899268	NO
ARHGAP23	-0.0336393	0.310141	0.779142	NO
ARHGAP24	-0.0234874	0.59462	0.904928	NO
ARHGAP25	-0.0146372	0.824785	0.964078	NO
ARHGAP26	0.0345889	0.541641	0.88628	NO
ARHGAP28	0.0752625	0.087563	0.58267	NO
ARHGAP29	0.0333698	0.231455	0.728016	NO
ARHGAP30	0.0916878	0.106497	0.610832	NO
ARHGAP4	0.053093	0.350276	0.802496	NO
ARHGAP6	-0.00395707	0.925409	0.984642	NO
ARHGAP9	0.0488892	0.479324	0.863278	NO
ARHGDIA	0.046371	0.689576	0.931744	NO
ARHGDIB	0.0110086	0.861	0.972659	NO
ARHGDIG	0.0149455	0.682258	0.93142	NO
ARHGEF1	0.0144706	0.842956	0.968481	NO
ARHGEF10	0.084989	0.192846	0.698393	NO
ARHGEF10L	0.00344412	0.957825	0.991266	NO
ARHGEF12	0.0495937	0.316378	0.780882	NO
ARHGEF16	-0.0592777	0.0984697	0.599424	NO
ARHGEF17	0.0670417	0.106236	0.61025	NO
ARHGEF18	-0.0922307	0.283636	0.763095	NO
ARHGEF19	0.0431582	0.45382	0.852053	NO
ARHGEF2	0.0879387	0.115663	0.617354	NO
ARHGEF3	0.115556	0.0613639	0.536757	NO
ARHGEF4	0.0780431	0.0750989	0.559303	NO
ARHGEF7	0.0586713	0.145179	0.657393	NO
ARHGEF9	-0.0407483	0.379953	0.816447	NO
ARID1B	-0.0402754	0.247014	0.735383	NO
ARID2	-0.0412714	0.485061	0.864708	NO
ARID3A	-0.0926437	0.143058	0.657084	NO
ARID3B	-0.00152364	0.975208	0.994071	NO
ARID3C	-0.0265179	0.712947	0.938837	NO
ARID4B	-0.00533396	0.907845	0.980609	NO
ARIH1	-0.00232296	0.95587	0.991141	NO
ARIH2	0.0305368	0.505195	0.870032	NO
ARL1	-0.0194288	0.673246	0.928191	NO
ARL14	-0.0265498	0.502572	0.869718	NO
ARL15	0.0170034	0.606867	0.909306	NO
ARL17A	-0.0888148	0.475281	0.861578	NO
ARL2	-0.0568122	0.545989	0.888376	NO
ARL2BP	0.0709389	0.257063	0.745316	NO
ARL4A	0.152967	0.112946	0.61442	NO
ARL4D	-0.0404428	0.325235	0.787288	NO
ARL5A	-0.0137429	0.819959	0.963437	NO
ARL5B	0.00578988	0.910747	0.980858	NO
ARL5C	-0.0388158	0.317227	0.781281	NO
ARL6	0.0552889	0.0754372	0.559365	NO
ARL6IP5	0.0271549	0.74344	0.945218	NO
ARL6IP6	0.0168783	0.744096	0.945218	NO
ARL8B	0.0137843	0.81917	0.963437	NO
ARL9	0.0565706	0.101437	0.602726	NO
ARMC1	-0.0149355	0.87053	0.974817	NO
ARMC10	-0.0120145	0.785817	0.95529	NO
ARMC2	0.0533045	0.0961518	0.59783	NO
ODAD2	0.0321209	0.368164	0.811255	NO
ARMC5	-0.0508956	0.377761	0.815789	NO
ARMC6	0.00795264	0.852348	0.971033	NO
ARMC7	-0.0098996	0.856104	0.971569	NO
ARMC8	-0.0958594	0.0735918	0.554412	NO
ARMC9	-0.00299318	0.938531	0.988647	NO
ARMCX1	0.00255701	0.942445	0.989095	NO
ARMCX3	-0.0383527	0.403571	0.829249	NO
ARMCX4	-0.0270192	0.55957	0.891965	NO
ARMCX5	0.0879828	0.0879241	0.583084	NO
ARMCX6	0.0196593	0.722953	0.941053	NO
BMAL1	-0.0275414	0.650933	0.921372	NO
BMAL2	0.0223573	0.57749	0.898347	NO
ARPC1A	0.00530975	0.906811	0.980609	NO
ARPC1B	-0.0786666	0.464299	0.85617	NO
ARPC2	-0.0432785	0.334649	0.793401	NO
ARPC3	-0.0198894	0.747234	0.945218	NO
ARPC4	0.0592311	0.490639	0.86603	NO
ARPC5	-0.088941	0.208407	0.709689	NO
ARPP19	0.0497089	0.33864	0.79565	NO
ARPP21	0.0333511	0.324358	0.786238	NO
ARR3	-0.0614211	0.0845905	0.577768	NO
ARRB1	-0.0445646	0.572796	0.89689	NO
ARRB2	-0.0039748	0.946956	0.99014	NO
ARRDC1	-0.0186079	0.691436	0.932623	NO
ARRDC2	0.00742977	0.93285	0.987345	NO
ARRDC4	-0.119894	0.201885	0.706307	NO
ARRDC5	0.0400394	0.619554	0.911273	NO
ARSA	-0.140623	0.10207	0.603046	NO
ARSB	-0.0889371	0.191654	0.698113	NO
ARSD	0.0793968	0.28397	0.763095	NO
ARSL	-0.0552467	0.389048	0.820719	NO
ARSH	0.0358955	0.343229	0.798743	NO
ARSI	-0.0263175	0.609256	0.909548	NO
ARSJ	-0.0193305	0.489941	0.86603	NO
ARSK	-0.00273033	0.968948	0.993294	NO
ART4	0.0429997	0.31642	0.780882	NO
ART5	0.0409183	0.177571	0.685095	NO
ARV1	0.089256	0.067395	0.543288	NO
ARVCF	0.0356702	0.535474	0.884257	NO
ARX	0.02952	0.383602	0.81799	NO
AS3MT	-0.0269127	0.453724	0.852053	NO
ASAH1	-0.140482	0.0587937	0.531627	NO
CLMP	-0.0289332	0.627071	0.914001	NO
ASAP1	0.114985	0.162427	0.671791	NO
ASAP2	0.0148161	0.848722	0.97009	NO
ASAP3	0.0528285	0.338599	0.79565	NO
ASB1	0.072345	0.379915	0.816447	NO
ASB10	-0.0323737	0.426212	0.839866	NO
ASB11	0.0584783	0.0518129	0.513137	NO
ASB12	0.0155155	0.619321	0.911273	NO
ASB13	0.00895039	0.844231	0.968793	NO
ASB14	0.0138433	0.614251	0.910586	NO
ASB15	-0.0479952	0.352161	0.802601	NO
ASB16	0.0477767	0.289906	0.76858	NO
ASB17	0.0300426	0.521696	0.879247	NO
ASB2	0.0108862	0.864674	0.973543	NO
ASB3	0.0733133	0.203763	0.706703	NO
ASB4	-0.104087	0.170756	0.678792	NO
ASB5	0.0226818	0.463389	0.855871	NO
ASB6	0.00515469	0.921333	0.983468	NO
ASB7	0.0105072	0.823119	0.963622	NO
ASB8	0.102036	0.0874619	0.58267	NO
ASB9	0.0374552	0.350566	0.802496	NO
ASCC1	0.0129522	0.841933	0.9682	NO
ASCC2	0.115009	0.180789	0.688442	NO
ASCC3	0.0360724	0.635761	0.916735	NO
ASCL1	-0.0114554	0.785887	0.95529	NO
ASCL2	-0.166948	0.104719	0.607803	NO
ASCL3	-0.00977134	0.80703	0.961939	NO
ASCL4	0.0265258	0.429961	0.840829	NO
ASCL5	-0.053818	0.199692	0.705604	NO
ASF1A	0.051978	0.366034	0.810258	NO
ASF1B	0.110734	0.101569	0.602726	NO
[truncated: 17,532 more rows]

## Sheet: Table S6
Table S6. Expression diversity of MI.
Symbol	log2FC	pvalue	adjusted.pvalue	Significant
MARCHF1	0.279921	1.54753e-14	3.08263e-12	UP
MARCHF2	0.112207	0.018782	0.0703188	UP
A3GALT2	0.170091	6.39691e-08	1.69032e-06	UP
AATK	0.121439	2.79619e-06	4.3301e-05	UP
ABCA1	0.376375	4.71053e-08	1.29922e-06	UP
ABCC6	0.0894629	0.000265374	0.00208594	UP
ABCD1	0.168599	0.00113551	0.00700854	UP
ABHD11	0.109119	0.000124624	0.00109686	UP
ABHD16A	0.0835214	0.00586468	0.0271464	UP
ABHD2	0.115115	2.69072e-06	4.19746e-05	UP
ABHD5	0.171611	0.000284393	0.00220936	UP
ABHD8	0.0861796	0.00046314	0.00334384	UP
ABTB1	0.0603588	0.0159505	0.0615366	UP
ACAA1	0.155044	9.11886e-08	2.29508e-06	UP
ACAD10	0.0503596	0.0121567	0.0494213	UP
ACADS	0.0782709	0.00626383	0.0287259	UP
ACADVL	0.282993	3.28459e-19	3.47957e-16	UP
ACAN	0.0453053	0.0307997	0.103539	UP
ACO2	0.0733509	0.000262034	0.00206386	UP
ACOT11	0.060567	0.0223176	0.0804102	UP
ACOT8	0.0561874	0.00155603	0.0090912	UP
ACOX1	0.146324	4.6409e-06	6.64379e-05	UP
ACOX2	0.05852	0.00476403	0.0229639	UP
ACP2	0.0998588	0.00576074	0.0267704	UP
ACP3	0.301025	5.69729e-11	4.04825e-09	UP
ACRBP	0.081971	0.00251007	0.0134854	UP
ACSL1	0.74793	1.13571e-25	6.61723e-22	UP
ACSS2	0.253746	1.96681e-10	1.16935e-08	UP
ACTA1	0.0557857	0.0362764	0.117002	UP
ACTA2	0.305269	4.70479e-08	1.29917e-06	UP
ACTC1	0.0599871	0.0348769	0.113652	UP
ACTG1	0.0331241	0.0318054	0.106106	UP
ACTN1	0.100332	0.00644975	0.0294395	UP
ACTRT3	0.0628704	0.0148116	0.057929	UP
ACVR1B	0.151788	1.36359e-07	3.23625e-06	UP
ACVRL1	0.188104	1.29166e-08	4.25792e-07	UP
ACY1	0.10216	4.49062e-06	6.47238e-05	UP
ADAM15	0.121525	0.00204589	0.0114291	UP
ADAM19	0.161177	8.17893e-06	0.000107976	UP
ADAM9	0.472324	6.67885e-18	4.57816e-15	UP
ADAMDEC1	0.0880577	0.0100103	0.0422568	UP
ADAMTS2	0.393447	1.58436e-09	7.16993e-08	UP
ADAMTSL4	0.228501	8.39256e-06	0.000110196	UP
ADAMTSL4-AS1	0.330955	3.30009e-07	6.75561e-06	UP
ADAP1	0.154895	0.000278995	0.00217249	UP
ADAP2	0.374417	2.45967e-15	6.90663e-13	UP
ADAT3	0.0730963	0.00260939	0.0139259	UP
ADCK5	0.0576631	0.0206003	0.0754652	UP
ADCY1	0.0477637	0.0346546	0.113007	UP
ADCY4	0.0674624	0.0245733	0.0868394	UP
ADI1	0.0971335	0.00352774	0.0178967	UP
ADIPOQ	0.0586425	0.0230373	0.0824615	UP
ADM	0.542231	4.28712e-21	7.13683e-18	UP
ADO	0.0597826	0.00209617	0.0116512	UP
ADORA2B	0.1333	4.10827e-07	8.20457e-06	UP
ADORA3	0.265182	1.93038e-06	3.12696e-05	UP
ADPRH	0.199634	1.02475e-07	2.53265e-06	UP
GRK3	0.158479	1.74464e-06	2.87319e-05	UP
ADRM1	0.114112	3.25894e-05	0.000349691	UP
AEN	0.293335	5.20829e-18	3.79326e-15	UP
AFMID	0.134437	2.75574e-07	5.87069e-06	UP
AGAP3	0.0576496	0.0118124	0.048205	UP
AGBL1	0.0707807	0.0054285	0.0254612	UP
AGER	0.0915424	0.0277328	0.09532	UP
AGFG1	0.227986	3.55091e-17	1.56146e-14	UP
AGO1	0.0961059	0.000187508	0.00154693	UP
AGO4	0.216002	4.31083e-12	4.29351e-10	UP
AGPAT2	0.186303	8.83023e-09	3.09005e-07	UP
AGPAT3	0.0429158	0.0424344	0.132659	UP
LPCAT1	0.24911	4.09609e-07	8.18726e-06	UP
AGTRAP	0.246762	8.25345e-10	4.02416e-08	UP
AGXT2	0.0727649	0.00417881	0.0206076	UP
AHCY	0.0743858	0.00525929	0.0248325	UP
AHR	0.278216	5.87986e-08	1.56255e-06	UP
AIF1	0.289076	4.42268e-12	4.34915e-10	UP
AIFM3	0.087442	0.000438809	0.0031959	UP
AIMP2	0.0686456	0.0220624	0.0797434	UP
AK4	0.0620691	0.0273288	0.0942722	UP
AKIP1	0.063798	0.0206548	0.0756055	UP
AKIRIN2	0.157952	5.64824e-07	1.06936e-05	UP
AKR1A1	0.129099	0.00492158	0.0235577	UP
AKR7A2	0.0502933	0.0119878	0.0488507	UP
AKR7A2P1	0.0571185	0.00461144	0.0223639	UP
ALAD	0.0643365	0.0166979	0.0639647	UP
ALAS1	0.0834739	0.00145205	0.00857614	UP
ALDH1L2	0.0794969	0.00602401	0.0277956	UP
ALDH2	0.227592	5.87919e-07	1.10679e-05	UP
ALDH3B1	0.190651	1.36826e-06	2.3091e-05	UP
ALDH4A1	0.129278	2.27306e-07	4.96493e-06	UP
ALDOA	0.108281	4.07565e-07	8.15339e-06	UP
ALDOAP2	0.0782064	0.00461172	0.0223639	UP
ALKBH7	0.059268	0.0101898	0.0428518	UP
ALOX12B	0.0478674	0.0224975	0.0809022	UP
ALOX15B	0.16366	0.000312451	0.00240092	UP
ALOX5	0.229904	3.02786e-12	3.22225e-10	UP
ALPK1	0.249747	1.48019e-10	9.19927e-09	UP
ALPK3	0.0517361	0.0317543	0.105966	UP
ALPL	0.144063	0.000605612	0.00416723	UP
ALPP	0.0730229	0.032935	0.108799	UP
JAML	0.206917	8.97754e-09	3.1322e-07	UP
AMOTL1	0.0458444	0.0481375	0.145909	UP
AMPD2	0.088181	0.0114945	0.0471745	UP
AMPD3	0.196149	3.29713e-12	3.44587e-10	UP
AMPH	0.261886	5.67942e-08	1.5162e-06	UP
ANAPC11	0.121275	3.36118e-05	0.000359009	UP
ANAPC15	0.220535	4.79989e-06	6.84198e-05	UP
ANG	0.381412	2.74699e-12	2.96396e-10	UP
ANKDD1B	0.0566509	0.0348534	0.113591	UP
ANKRD24	0.0524589	0.0142086	0.0561075	UP
ANKRD34B	0.4876	5.59209e-12	5.31956e-10	UP
ANKRD35	0.0737362	0.00332031	0.0170185	UP
ANKRD50	0.219987	2.60678e-06	4.09943e-05	UP
ANKRD62	0.0517943	0.0361944	0.116786	UP
ANKS1A	0.093188	0.00280156	0.0147717	UP
ANO10	0.162884	8.83609e-07	1.57651e-05	UP
ANO5	0.301598	4.72093e-06	6.74592e-05	UP
ANP32A	0.115427	1.75555e-06	2.88539e-05	UP
ANP32CP	0.0758684	0.00360622	0.0182004	UP
ANPEP	0.399514	1.22255e-05	0.000150041	UP
ANXA11	0.0701415	0.000716329	0.00477402	UP
ANXA2	0.212175	6.32805e-12	5.97091e-10	UP
ANXA2P1	0.209825	9.82896e-09	3.38366e-07	UP
ANXA2P2	0.262232	2.14412e-12	2.36828e-10	UP
ANXA2P3	0.134254	1.32438e-05	0.000161348	UP
ANXA5	0.189486	1.07774e-07	2.64676e-06	UP
ANXA9	0.0634983	0.00415005	0.0204788	UP
AP1B1	0.0974049	0.000440884	0.003207	UP
AP1S1	0.0882945	0.000482989	0.00346248	UP
AP2M1	0.104626	4.35992e-05	0.000445668	UP
AP2S1	0.118974	8.58685e-06	0.000112304	UP
AP3D1	0.0728462	0.00911109	0.0391777	UP
AP4M1	0.0486351	0.038743	0.123437	UP
AP5B1	0.159646	0.000168503	0.00141264	UP
APAF1	0.156262	4.79631e-07	9.33079e-06	UP
APBB1IP	0.116488	6.68952e-11	4.62629e-09	UP
APBB2	0.128124	0.0292266	0.0992938	UP
APBB3	0.158118	0.000158006	0.00133785	UP
APCDD1	0.27689	1.46784e-10	9.14689e-09	UP
APLP2	0.249423	4.00521e-15	9.99877e-13	UP
APOA2	0.146747	0.000211456	0.00171595	UP
APOBEC3A	0.271618	4.60647e-05	0.000467174	UP
APOBEC3H	0.34764	4.03703e-10	2.22955e-08	UP
APOBR	0.0987831	0.000706527	0.00471949	UP
APP	0.140772	1.55079e-05	0.000185252	UP
APRT	0.0597764	0.0260712	0.0909605	UP
AQP4-AS1	0.085841	0.0239129	0.0848761	UP
AQP9	0.880819	1.40677e-24	5.46436e-21	UP
ARAF	0.0611928	0.0206865	0.0756979	UP
ARAP1	0.0743707	0.0460219	0.141019	UP
ARAP3	0.0911047	0.013679	0.0544402	UP
ARF1	0.11332	5.7603e-07	1.08792e-05	UP
ARF3	0.0881181	0.00313877	0.0162596	UP
ARF4	0.163324	3.20183e-09	1.30458e-07	UP
ARHGAP20	0.0547129	0.0161497	0.0621817	UP
ARHGAP22	0.0966744	0.000864989	0.00558279	UP
ARHGAP24	0.209103	7.13303e-06	9.58693e-05	UP
ARHGAP26	0.125763	2.48629e-06	3.93118e-05	UP
ARHGAP29	0.279454	1.81459e-05	0.000211772	UP
ARHGDIA	0.0972918	0.00203211	0.0113738	UP
ARHGEF10L	0.171841	3.17715e-07	6.59364e-06	UP
ARHGEF11	0.242569	1.60956e-09	7.22783e-08	UP
ARHGEF38	0.0494709	0.0373722	0.11979	UP
ARHGEF40	0.222487	1.18098e-05	0.000145861	UP
ARID3A	0.115128	2.17619e-05	0.000247285	UP
ARL11	0.217728	6.49469e-09	2.37622e-07	UP
ARL8A	0.102765	0.00302726	0.0157873	UP
ARMCX1	0.0992966	5.68603e-05	0.0005568	UP
ARNT	0.0848957	1.61416e-05	0.000191839	UP
BMAL2	0.0660744	0.0226705	0.0813737	UP
ARPC1A	0.0999839	7.55205e-05	0.000714029	UP
ARPC1B	0.126854	0.00271395	0.0143838	UP
ARPC5	0.0371692	0.0225149	0.0809524	UP
ARPIN	0.110757	0.0248243	0.0874477	UP
ARR3	0.0521175	0.0217923	0.0789634	UP
ARRB2	0.130481	0.000141486	0.00122129	UP
ARRDC4	0.296325	1.15423e-08	3.89133e-07	UP
ARSB	0.15651	3.53076e-07	7.16097e-06	UP
ARSD	0.122599	0.000519357	0.00368243	UP
ASAP1	0.197352	1.41702e-12	1.65955e-10	UP
ASB13	0.0590398	0.0267702	0.0927191	UP
ASF1B	0.0927625	0.00507533	0.0241251	UP
ASGR1	0.193126	7.79763e-12	7.15658e-10	UP
ASGR2	0.511309	6.44218e-15	1.45768e-12	UP
ASL	0.0728891	0.000333541	0.00254119	UP
ASMTL-AS1	0.0518785	0.0241598	0.0855858	UP
GET3	0.112002	5.27069e-05	0.000524504	UP
ASPH	0.282235	6.13226e-11	4.33086e-09	UP
ASRGL1	0.133835	5.87219e-06	8.12209e-05	UP
ASTN2	0.0623984	0.00368778	0.0185054	UP
ATF6	0.0885339	3.53285e-06	5.30178e-05	UP
ATG101	0.067842	0.0176774	0.0669358	UP
ATG16L2	0.100696	0.00862386	0.0374488	UP
ATG3	0.108631	0.000247631	0.00196503	UP
ATG7	0.109839	0.000388945	0.00287861	UP
ATOX1	0.0512924	0.00302084	0.0157608	UP
ATP11A	0.134385	1.69356e-05	0.000199849	UP
ATP5F1D	0.10644	9.16664e-05	0.000843418	UP
ATP5F1E	0.12196	0.00223364	0.0122632	UP
ATP5F1EP2	0.15014	0.000718167	0.00478354	UP
ATP5MC1	0.162181	0.00744267	0.0331471	UP
ATP5MC1P5	0.0981013	0.0108772	0.0451395	UP
ATP5PD	0.121034	2.16191e-05	0.000245783	UP
ATP5ME	0.103876	0.00346085	0.017638	UP
ATP5MF	0.162308	8.34843e-06	0.00010974	UP
ATP5PO	0.0672412	0.0417578	0.131231	UP
DMAC2	0.06891	0.0239874	0.0851044	UP
ATP6AP1	0.113589	2.33431e-05	0.000263137	UP
ATP6AP2	0.169026	1.11027e-05	0.000138745	UP
ATP6V0A1	0.363805	1.33865e-16	5.28789e-14	UP
ATP6V0B	0.21818	7.02231e-09	2.54133e-07	UP
ATP6V0C	0.138006	0.000161972	0.00136328	UP
ATP6V0D1	0.208023	3.74472e-13	5.25749e-11	UP
ATP6V0E1	0.0724133	0.00257811	0.0137842	UP
ATP6V1A	0.24291	1.45269e-09	6.66466e-08	UP
ATP6V1C2	0.0560247	0.033201	0.109446	UP
ATP6V1E1	0.0576443	0.0413042	0.130104	UP
ATP6V1F	0.165276	1.29739e-06	2.20387e-05	UP
ATP7B	0.0798505	0.000501938	0.00357742	UP
ATPAF2	0.0780013	8.94299e-05	0.000825719	UP
ATRN	0.0757579	0.000524763	0.00371737	UP
AUP1	0.0514552	0.00955618	0.0407234	UP
AURKAIP1	0.076294	0.00174663	0.0100116	UP
AVIL	0.117634	8.73001e-06	0.00011392	UP
AVP	0.0523173	0.0246695	0.0870697	UP
B3GNT5	0.379331	9.02336e-10	4.34501e-08	UP
B3GNT8	0.12547	6.44021e-07	1.19693e-05	UP
QTGAL	0.0721365	0.00359851	0.0181787	UP
B4GALNT2	0.0604328	0.0152042	0.0591963	UP
B4GALT5	0.149289	4.91227e-06	6.96383e-05	UP
B9D2	0.0494925	0.0221941	0.0800547	UP
BACE1	0.1056	0.00096046	0.00608605	UP
BACH1	0.265331	2.38225e-11	1.90139e-09	UP
BAG1	0.0764999	0.000999361	0.00629659	UP
BAHCC1	0.0762519	0.00173972	0.0099793	UP
ADGRB1	0.0434121	0.0321688	0.107073	UP
ADGRB3	0.097199	0.00203599	0.01139	UP
BANF1P3	0.109071	0.00537381	0.0252453	UP
BASP1	0.192109	1.87852e-09	8.27613e-08	UP
BATF	0.068272	0.00389894	0.019433	UP
BAX	0.233973	1.09601e-15	3.31736e-13	UP
BBC3	0.0766193	0.00913686	0.0392668	UP
BCAT1	0.433602	1.4355e-10	8.96935e-09	UP
BCAT2	0.0677385	0.00447327	0.0217968	UP
BCHE	0.0545394	0.0277338	0.09532	UP
BCKDHA	0.148275	9.91896e-05	0.000899149	UP
BCKDK	0.304547	7.50383e-13	9.60903e-11	UP
BCL2A1	0.399905	4.61883e-12	4.48702e-10	UP
BCL2L11	0.169513	6.0668e-09	2.25148e-07	UP
BCL2L2	0.0998954	0.000530453	0.00374969	UP
BCL3	0.279977	1.24536e-07	2.98296e-06	UP
BCL6	0.429763	4.08085e-15	1.00114e-12	UP
BCS1L	0.0703147	0.038757	0.123465	UP
BEST1	0.33648	1.8026e-12	2.03036e-10	UP
BGLAP	0.0566179	0.0330187	0.108968	UP
BHLHA15	0.0684542	0.0057952	0.026891	UP
BID	0.118853	0.000419446	0.0030712	UP
BIN3	0.0597103	0.00167665	0.00966034	UP
BLOC1S1	0.258066	4.61163e-09	1.77357e-07	UP
BLVRA	0.172908	9.66891e-06	0.000124088	UP
BLVRB	0.34078	6.7152e-13	8.8923e-11	UP
BMF	0.116846	9.66817e-05	0.000882595	UP
BMP1	0.0679523	0.00864106	0.0375165	UP
BMP2K	0.213478	1.73766e-09	7.74521e-08	UP
BMX	0.0691201	0.00501653	0.0239335	UP
BNC1	0.0586843	0.00729536	0.0326269	UP
BNIP3L	0.0927431	4.24622e-05	0.00043615	UP
BPIFC	0.075598	0.00114276	0.0070458	UP
BPY2B	0.0564315	0.0230089	0.0823725	UP
BRI3	0.227376	1.86097e-10	1.11496e-08	UP
BRI3BP	0.114129	7.66092e-05	0.000722856	UP
BRINP3	0.0544687	0.0361046	0.11661	UP
BRK1	0.0762436	0.0158986	0.0613972	UP
BRMS1	0.0689384	0.00141477	0.00840064	UP
BSCL2	0.102751	0.0042096	0.0207331	UP
BSG	0.145247	9.80273e-08	2.44792e-06	UP
BST1	0.454541	6.79526e-20	7.91852e-17	UP
BST2	0.162214	0.00073776	0.00489029	UP
BTC	0.0538488	0.0121571	0.0494213	UP
BTG2	0.226433	3.49783e-05	0.00037147	UP
BTNL3	0.0834353	0.0170967	0.0651602	UP
BTNL8	0.0502246	0.0243545	0.0862099	UP
DEPP1	0.054679	0.0347242	0.113202	UP
LRMDA	0.253117	3.77275e-08	1.07755e-06	UP
RPP38-DT	0.0481288	0.0330129	0.108965	UP
VSIR	0.193666	7.27881e-07	1.33365e-05	UP
C10orf71	0.0468392	0.0448869	0.138589	UP
C11orf24	0.0812188	0.0159198	0.0614538	UP
POU2AF2	0.0550452	0.0301734	0.101886	UP
IFTAP	0.0684221	0.0185354	0.0695519	UP
MYG1	0.0763524	0.0309304	0.103871	UP
LINC01465	0.047721	0.0484115	0.146473	UP
ATP5MJ	0.196905	0.000196964	0.00160955	UP
C14orf93	0.0782262	0.000932888	0.00594041	UP
ST20-AS1	0.134126	3.95671e-06	5.80699e-05	UP
C15orf39	0.139518	0.00555888	0.0259786	UP
PHAF1	0.146332	5.32257e-10	2.78759e-08	UP
CFAP119	0.129268	1.40398e-06	2.36253e-05	UP
BACC1	0.109382	0.0229683	0.0822778	UP
C17orf58	0.0717545	0.0143093	0.0563999	UP
CYBC1	0.0886686	0.000647311	0.00440217	UP
EPOP	0.0532874	0.0361409	0.116694	UP
MYDGF	0.0882714	3.44596e-05	0.00036672	UP
PEAK3	0.202834	1.56983e-07	3.61883e-06	UP
TRIR	0.0627111	0.00967348	0.0410955	UP
C19orf53	0.0988531	0.000664757	0.00449672	UP
ACTMAP	0.0947173	0.0120021	0.0488853	UP
CIROZ	0.0877656	0.000414925	0.00304191	UP
C1orf162	0.229116	3.94076e-12	3.97591e-10	UP
CFAP141	0.0609913	0.0450318	0.138824	UP
ARMH1	0.087954	0.00661327	0.0300433	UP
LTAP1	0.105128	7.80321e-07	1.40978e-05	UP
C1orf53	0.0651151	0.00353639	0.01792	UP
GLMP	0.190565	0.000269122	0.00211041	UP
C1QA	0.242803	6.18311e-06	8.46671e-05	UP
C1QB	0.47586	1.87533e-09	8.27613e-08	UP
C1QC	0.34495	1.83528e-07	4.11412e-06	UP
C1QTNF8	0.0544821	0.0455969	0.140196	UP
C1RL	0.162937	3.32798e-08	9.73172e-07	UP
C1RL-AS1	0.0529718	0.0493855	0.148936	UP
C2	0.150238	0.00228933	0.0125159	UP
DNAAF9	0.0940172	0.000472165	0.00339743	UP
RAB5IF	0.17823	0.000128272	0.00112472	UP
ADISSP	0.0890101	0.0151656	0.0590657	UP
C20orf96	0.0875538	0.0299263	0.101213	UP
SPATA31H1	0.0553289	0.0456899	0.140346	UP
C3AR1	0.562046	3.22799e-11	2.46661e-09	UP
C3orf62	0.0800467	0.0309604	0.103928	UP
C3P1	0.0578847	0.0302384	0.102062	UP
C4orf17	0.0640962	0.0459181	0.140761	UP
CFAP299	0.0651814	0.01555	0.0602507	UP
C5AR1	0.407897	1.12029e-12	1.34585e-10	UP
C5AR2	0.297897	1.91148e-09	8.37388e-08	UP
C5orf15	0.0800809	0.000712821	0.00475228	UP
PITX1-AS1	0.0516627	0.0314906	0.105312	UP
BNIP5	0.0506758	0.0235278	0.083716	UP
CHLSN	0.0539643	0.00526975	0.0248617	UP
C8orf58	0.0427104	0.0442441	0.136976	UP
C9	0.0693763	0.0039896	0.019796	UP
LINC02913	0.215625	4.46675e-07	8.78013e-06	UP
FAM120A2P	0.0582246	0.00762046	0.0337776	UP
SPATA31G1	0.0558312	0.0170251	0.0649939	UP
LINC02908	0.0638122	0.00724721	0.0324503	UP
BBLN	0.0714216	0.0128126	0.0515725	UP
S1PR3	0.190742	1.91369e-05	0.000221342	UP
DOCK8-AS1	0.140004	1.08837e-06	1.88171e-05	UP
CA5BP1	0.142255	0.0196413	0.072718	UP
CACNA1E	0.0450298	0.0242708	0.0859268	UP
CACNA2D3	0.0645727	0.00521971	0.0246606	UP
CACNA2D4	0.0744482	0.00264909	0.0141119	UP
CACNG1	0.0688543	0.00883884	0.0381902	UP
CALML4	0.15716	7.38569e-07	1.35005e-05	UP
CALR	0.0841218	8.10965e-05	0.000759182	UP
CAMK1	0.138262	6.26184e-05	0.000605554	UP
CAMKK2	0.082156	0.0221351	0.0799072	UP
CANT1	0.0805879	0.0225561	0.0810379	UP
CAP1	0.0603935	0.000112423	0.000999667	UP
CAPG	0.25603	6.14345e-08	1.62704e-06	UP
CAPN1	0.092343	0.00854147	0.037188	UP
CAPNS1	0.108185	0.00481333	0.0231728	UP
CAPNS2	0.125086	0.000919521	0.0058649	UP
CARD6	0.307771	3.99864e-12	4.01691e-10	UP
CARD9	0.0893007	0.000877233	0.00564773	UP
CARM1	0.0933116	0.000705206	0.00471472	UP
CARS1	0.0578345	0.00821235	0.036004	UP
CARS2	0.106543	0.00211432	0.0117269	UP
CASR	0.0600644	0.010545	0.0440275	UP
CAT	0.184141	2.678e-07	5.73653e-06	UP
CATSPER1	0.107435	3.21727e-07	6.62381e-06	UP
CBFA2T3	0.129193	0.000244727	0.0019453	UP
CBR1	0.101978	0.000846439	0.00548127	UP
CBX3P6	0.0711031	0.018922	0.0707179	UP
CC2D1A	0.0385051	0.040008	0.126775	UP
CC2D2A	0.11449	0.000641909	0.00437053	UP
CCDC124	0.0799199	0.00688363	0.031067	UP
CCDC149	0.238929	3.79453e-09	1.49637e-07	UP
ODAD3	0.069424	0.00690417	0.0311416	UP
CCDC154	0.0672912	0.00401895	0.0199077	UP
CCDC159	0.193616	3.43799e-05	0.000366039	UP
CCDC17	0.0753592	0.000434468	0.00316726	UP
CCDC22	0.0644177	0.00473783	0.0228707	UP
CCDC43	0.0989385	0.000788739	0.00517511	UP
CCDC51	0.0786537	0.0019276	0.0108935	UP
CCDC54	0.0590965	0.0441781	0.13679	UP
CCDC69	0.082933	0.00647597	0.0295259	UP
CCDC71L	0.0769477	0.000898973	0.0057559	UP
CCDC86	0.0648139	0.00728767	0.0326126	UP
CFAP184	0.0568985	0.0356793	0.115524	UP
CCER1	0.0610765	0.0137247	0.0545851	UP
CCIN	0.23185	3.72626e-06	5.52093e-05	UP
CCL24	0.0680552	0.0132342	0.0529495	UP
CCM2L	0.051896	0.0433724	0.134706	UP
CCNB2	0.177748	0.000600546	0.00414215	UP
CCR1	0.541264	2.80901e-15	7.34735e-13	UP
CCR10	0.122292	0.000757932	0.00500407	UP
CCR2	0.52817	9.31242e-15	2.0475e-12	UP
CCR5	0.0669007	0.0304574	0.102608	UP
CCRL2	0.300192	6.23173e-09	2.2908e-07	UP
CCT5	0.133161	0.000260498	0.00205385	UP
CD101	0.194723	0.0012171	0.00740399	UP
CD14	0.45827	2.20464e-17	1.0486e-14	UP
CD151	0.190101	0.0052176	0.0246606	UP
CD163	0.851258	1.32733e-21	2.81224e-18	UP
CD163L1	0.192818	4.45229e-09	1.71512e-07	UP
CD180	0.362325	7.02959e-10	3.5157e-08	UP
CD1A	0.13241	0.000217786	0.00175954	UP
CD1B	0.129805	0.00139423	0.00830199	UP
CD1D	0.299656	9.14751e-12	8.26325e-10	UP
CD300C	0.254732	7.20319e-10	3.58713e-08	UP
CD300E	0.317928	1.36142e-11	1.15379e-09	UP
CD300LB	0.237046	3.38081e-07	6.89355e-06	UP
CD300LD	0.215677	8.88894e-09	3.10593e-07	UP
CD33	0.301061	8.61226e-10	4.17292e-08	UP
CD36	0.46393	3.22708e-19	3.47957e-16	UP
POLR1G	0.04908	0.0307331	0.103372	UP
CD55	0.195028	4.60493e-10	2.50169e-08	UP
CD63	0.399425	3.26664e-17	1.46408e-14	UP
CD68	0.204005	1.98702e-09	8.59175e-08	UP
CD70	0.0563852	0.047289	0.143987	UP
CD86	0.129916	0.000549008	0.00384933	UP
CD93	0.379897	1.29648e-15	3.82477e-13	UP
CD99L2	0.0794745	0.000151202	0.00129034	UP
CDA	0.368337	2.12479e-10	1.25686e-08	UP
CDC37	0.0443073	0.0448901	0.138589	UP
CDC42BPB	0.19158	3.04873e-07	6.38337e-06	UP
CDC42EP3	0.268976	2.14809e-11	1.73831e-09	UP
CDCP1	0.0816121	0.00386761	0.0193058	UP
CDH26	0.0420334	0.0302432	0.102062	UP
CDH5	0.0584188	0.0127514	0.0513769	UP
CDK5	0.199431	3.81296e-08	1.0877e-06	UP
CDKN1A	0.275918	2.45075e-09	1.02729e-07	UP
CDKN2B	0.208776	1.71728e-08	5.46015e-07	UP
CDKN2C	0.0416325	0.0497968	0.14977	UP
CDKN2D	0.0794839	0.000744952	0.00493095	UP
CDR2L	0.062443	0.0370976	0.119074	UP
CDYL2	0.111092	0.000664207	0.00449478	UP
CEACAM3	0.0979192	0.00632106	0.0289485	UP
CEACAM4	0.287685	3.13991e-14	5.54385e-12	UP
CEBPA	0.125722	0.00010129	0.000914629	UP
CEBPB	0.322638	3.61892e-11	2.72415e-09	UP
CEBPD	0.384461	3.57387e-16	1.24317e-13	UP
CEBPG	0.126254	2.27522e-07	4.96501e-06	UP
CECR2	0.0850262	0.000725795	0.00482469	UP
HDHD5	0.0883739	0.000140479	0.00121484	UP
TMEM121B	0.169154	7.95819e-07	1.43223e-05	UP
CELF6	0.0418367	0.0320687	0.106862	UP
CENPB	0.0684091	0.0014251	0.00844912	UP
CENPBD1P	0.0586008	0.0206657	0.0756335	UP
CENPBD2P	0.0661048	0.0143435	0.056487	UP
CENPW	0.153409	7.90424e-06	0.000104967	UP
CEP170B	0.0545338	0.0359916	0.116357	UP
CERS2	0.0553286	0.00209216	0.0116372	UP
CERS6	0.117274	7.30869e-07	1.33807e-05	UP
CES1	0.623745	6.86562e-09	2.49237e-07	UP
CES1P1	0.380894	6.68788e-09	2.43543e-07	UP
CES2	0.0639393	0.00616181	0.028297	UP
CETN2	0.0907965	0.016042	0.0618076	UP
CFC1B	0.0550577	0.0498551	0.149906	UP
CFD	0.172881	0.00447118	0.0217911	UP
CFP	0.260647	6.29162e-10	3.22979e-08	UP
CH25H	0.155933	0.00023696	0.00188742	UP
CHCHD1	0.158507	4.21605e-05	0.000433816	UP
CHCHD10	0.0656963	0.0385451	0.122958	UP
CHCHD2P8	0.0467538	0.0229182	0.0821236	UP
CHGA	0.0531915	0.0303884	0.102434	UP
CHID1	0.0674868	0.000319211	0.00244239	UP
CHIT1	0.0568871	0.0190171	0.070971	UP
CHMP2A	0.193976	7.71271e-05	0.000727448	UP
CHMP4B	0.0565116	0.00140655	0.0083668	UP
CHMP5	0.116966	0.00800763	0.0352058	UP
CHP1	0.140813	0.000107868	0.000964688	UP
CHRD	0.0459153	0.0459189	0.140761	UP
CHRM1	0.052257	0.0398588	0.126366	UP
CHRNB4	0.0874373	0.0102594	0.0430976	UP
CHST13	0.119401	5.49945e-05	0.000541716	UP
CHST15	0.291677	8.04257e-14	1.32936e-11	UP
CHST8	0.0583569	0.014284	0.0563384	UP
CHSY1	0.143891	1.49408e-08	4.85649e-07	UP
CHSY3	0.0642627	0.0487853	0.147469	UP
CHTF8	0.0361959	0.0318824	0.106287	UP
CHURC1-FNTB	0.0893802	0.00130453	0.007842	UP
CIB4	0.0693413	0.0162488	0.0624907	UP
CIC	0.0758088	0.033263	0.109604	UP
CICP4	0.0773852	0.00430114	0.0210992	UP
CIDEB	0.181433	0.000266261	0.0020908	UP
CILP2	0.0541786	0.0458363	0.140616	UP
CITED2	0.177036	6.86086e-05	0.000656401	UP
CITED4	0.119515	2.84315e-05	0.000312706	UP
CKAP4	0.207213	1.26434e-08	4.18561e-07	UP
CKLF	0.0971214	4.88077e-05	0.00049073	UP
CLCN6	0.0536746	0.0431947	0.134298	UP
CLDN7	0.0857792	0.00195214	0.0110055	UP
CLEC10A	0.325221	3.49012e-09	1.39761e-07	UP
CLEC11A	0.0661589	0.0114525	0.0470745	UP
CLEC18B	0.0496226	0.0333157	0.109746	UP
CLEC1A	0.0837915	0.0474687	0.144426	UP
CLEC2A	0.0718565	0.00566262	0.0263788	UP
CLEC4A	0.277658	3.72052e-08	1.06786e-06	UP
CLEC4D	0.406263	1.38094e-08	4.52659e-07	UP
CLEC4E	0.481583	9.30027e-09	3.23028e-07	UP
CLEC4G	0.10051	0.000357638	0.00268355	UP
CLEC5A	0.277687	0.000269677	0.00211344	UP
CLEC9A	0.211517	5.73516e-09	2.14205e-07	UP
CLIC1	0.222551	2.50836e-15	6.95951e-13	UP
CLIC1P1	0.0884965	0.00521659	0.0246606	UP
CLIC4	0.187721	5.28058e-07	1.00951e-05	UP
CLIP2	0.113678	2.73711e-05	0.000302758	UP
CLMN	0.3552	2.78924e-11	2.15967e-09	UP
CLN3	0.0689905	0.00446581	0.0217695	UP
CLN6	0.0847946	0.0246261	0.0869657	UP
CLP1	0.0977175	3.62787e-06	5.413e-05	UP
CLPB	0.165723	5.68511e-09	2.12676e-07	UP
CLTA	0.116684	6.52581e-06	8.87861e-05	UP
CLTB	0.11331	6.02819e-06	8.29357e-05	UP
CLTCL1	0.258413	5.532e-12	5.28396e-10	UP
CMTM4	0.21822	1.81795e-12	2.03698e-10	UP
CMTM7	0.137414	5.01568e-08	1.3672e-06	UP
CNIH1	0.0969223	3.90247e-05	0.000407487	UP
CNIH2	0.0523778	0.0419309	0.13158	UP
CNP	0.0737232	0.00255189	0.0136704	UP
CNPY3	0.120894	3.87133e-06	5.70324e-05	UP
COA3	0.113403	0.000489043	0.00349728	UP
COA6	0.102969	0.0121714	0.049471	UP
COA7	0.0476069	0.0317221	0.105883	UP
COASY	0.04246	0.0369695	0.118777	UP
COL6A5	0.0574965	0.022436	0.0807308	UP
COL8A2	0.0625749	0.0128493	0.0516853	UP
COLGALT1	0.186775	7.83354e-09	2.80013e-07	UP
COMMD9	0.224327	1.88823e-09	8.28758e-08	UP
COMT	0.214876	1.52222e-12	1.76502e-10	UP
COPA	0.078457	1.07753e-05	0.00013538	UP
COPE	0.166303	7.90637e-07	1.424e-05	UP
COPG1	0.0736526	0.000134317	0.00116849	UP
COPRS	0.0572125	0.00693542	0.0312585	UP
COPS6	0.0728191	0.0106998	0.0445224	UP
COPS7A	0.111086	0.00101858	0.00640556	UP
COQ5	0.122527	0.000195231	0.00159651	UP
CORO1C	0.121203	8.12957e-05	0.000760609	UP
CORO2A	0.0735382	0.0254518	0.0891597	UP
CORO7-PAM16	0.0527748	0.00258226	0.0138001	UP
COTL1	0.151434	5.57167e-05	0.000548367	UP
COX5A	0.123467	0.000163191	0.00137205	UP
COX5B	0.204483	0.000113282	0.00100654	UP
COX6A1	0.0914047	0.0288919	0.0983431	UP
COX6B1	0.145281	2.89211e-05	0.000316894	UP
COX6B2	0.0521339	0.0442684	0.137033	UP
COX8A	0.150046	9.8706e-06	0.000125983	UP
CPD	0.164793	1.00485e-07	2.49403e-06	UP
CPE	0.0505023	0.0271928	0.0939453	UP
CPEB4	0.305177	1.04132e-17	6.22283e-15	UP
CPM	0.199614	0.000280798	0.00218288	UP
CPNE2	0.352837	3.30628e-13	4.69854e-11	UP
CPT1A	0.356707	1.50264e-17	7.9592e-15	UP
CPT2	0.0625731	0.00278313	0.0146986	UP
CPVL	0.280466	8.42233e-09	2.97862e-07	UP
CR1	0.665815	2.98546e-21	5.35224e-18	UP
CR1L	0.439175	4.41121e-16	1.46868e-13	UP
CRAT	0.0905644	0.0101522	0.0427321	UP
CREB5	0.39827	4.15536e-16	1.40355e-13	UP
CREG1	0.338552	1.342e-13	2.0991e-11	UP
CRELD2	0.0449438	0.00929599	0.0398478	UP
CRHBP	0.103199	0.00511907	0.0242836	UP
CRHR1	0.0511617	0.033494	0.110194	UP
CRIP3	0.0760233	0.0453019	0.139528	UP
CRISPLD2	0.216858	0.000569317	0.00396842	UP
CRK	0.0403754	0.0335713	0.110361	UP
CRTAC1	0.0542415	0.0345846	0.112888	UP
CRTAP	0.0723776	0.0121171	0.0492845	UP
CRYBA2	0.0503896	0.0298741	0.101066	UP
CRYBG3	0.159313	1.50004e-05	0.000179835	UP
CRYGA	0.0524845	0.0428597	0.133684	UP
CRYL1	0.0615864	0.00569816	0.0265159	UP
CSAD	0.062646	0.0106448	0.0443568	UP
CSF1R	0.127021	0.00145051	0.00856925	UP
CSF2RA	0.338033	4.0328e-15	9.99877e-13	UP
CSF2RB	0.258304	1.56928e-07	3.61883e-06	UP
CSF3R	0.313173	8.55794e-08	2.17907e-06	UP
CSRNP1	0.256769	4.43988e-06	6.40321e-05	UP
CSRP1	0.126622	0.00273216	0.0144652	UP
CSRP2	0.0830514	0.02195	0.0793988	UP
CST2	0.0583887	0.0230835	0.0826085	UP
CST3	0.138158	0.000461974	0.00333749	UP
CSTA	0.394609	1.01665e-10	6.65564e-09	UP
CSTB	0.0801783	0.00617628	0.0283467	UP
CTDNEP1	0.0786429	0.00529509	0.024961	UP
CTDSP1	0.0617614	0.042138	0.131998	UP
CTIF	0.108275	0.000230341	0.00184162	UP
CTNNA1	0.272485	6.48971e-11	4.53115e-09	UP
CTNNBIP1	0.069625	0.00729063	0.0326196	UP
CTNND1	0.0911931	0.00157417	0.0091765	UP
CTNS	0.0819425	0.000857211	0.00554179	UP
CTSA	0.150628	5.24697e-07	1.0073e-05	UP
CTSB	0.303815	4.79975e-15	1.15323e-12	UP
CTSD	0.26577	6.45967e-08	1.70304e-06	UP
CTSH	0.254143	3.05893e-08	9.05862e-07	UP
CTSK	0.1566	8.21251e-06	0.00010832	UP
CTSL	0.163288	0.00294661	0.0154357	UP
CTSZ	0.159824	4.37201e-07	8.63508e-06	UP
CTTNBP2	0.190518	0.00020497	0.00166971	UP
CTTNBP2NL	0.19269	5.72037e-06	7.92621e-05	UP
CTU1	0.0641719	0.0234228	0.083421	UP
CUEDC1	0.0772403	0.0051426	0.0243803	UP
CUEDC2	0.132074	6.79595e-08	1.77364e-06	UP
CUX1	0.17164	8.82872e-08	2.23898e-06	UP
CWH43	0.0488135	0.0256882	0.0898123	UP
CXCL1	0.141531	1.72033e-05	0.000202495	UP
CXCL14	0.0707111	0.0116522	0.0476933	UP
CXCL16	0.373633	5.30544e-10	2.78488e-08	UP
CXCL2	0.198831	9.4598e-06	0.000121672	UP
CXCL3	0.0621541	0.00619461	0.0284252	UP
TASL	0.277487	3.41477e-08	9.94808e-07	UP
CYB5D1	0.0548002	0.044599	0.137909	UP
CYB5R1	0.170254	3.82981e-09	1.50773e-07	UP
CYB5R2	0.177646	2.536e-05	0.000282929	UP
CYBA	0.143459	1.21818e-07	2.92691e-06	UP
CYBB	0.183984	1.65054e-13	2.48177e-11	UP
CYBRD1	0.131414	0.00700702	0.0315383	UP
CYC1	0.135339	8.64376e-07	1.54606e-05	UP
CYCSP39	0.0786105	0.037356	0.119755	UP
CYFIP1	0.316929	4.00178e-16	1.37155e-13	UP
ZFTRAF1	0.0917111	0.00404689	0.0200333	UP
CYP19A1	0.142796	5.56178e-05	0.000547625	UP
CYP1B1	0.755208	1.22221e-17	6.94755e-15	UP
CYP1B1-AS1	0.240521	3.61721e-07	7.3116e-06	UP
CYP27A1	0.461037	1.76682e-10	1.07233e-08	UP
CYP2S1	0.17911	0.00057685	0.00401196	UP
CYP4F3	0.147889	0.000845886	0.00547922	UP
CYP51A1	0.0768697	0.044813	0.138424	UP
CYP7A1	0.0615653	0.0197479	0.07302	UP
CYSTM1	0.149934	3.20983e-07	6.62381e-06	UP
CYTH4	0.0962199	6.73485e-06	9.11512e-05	UP
DACH1	0.309142	1.05509e-14	2.27685e-12	UP
DAGLA	0.116291	0.00310431	0.0161134	UP
DAP	0.0972494	0.00471406	0.0227796	UP
DAPK1	0.203221	1.56437e-05	0.000186683	UP
DAPP1	0.0770809	0.0157824	0.0610193	UP
DAZAP2	0.0774699	4.11299e-05	0.000425654	UP
DAZAP2P1	0.105183	0.0136064	0.0541682	UP
DBI	0.126916	0.000650911	0.0044202	UP
DBNDD2	0.0596252	0.00723542	0.0324286	UP
DBNL	0.0476485	0.0214262	0.0778302	UP
DCAF12	0.155306	2.1151e-06	3.39332e-05	UP
DCLRE1B	0.0590425	0.0483979	0.146451	UP
DCTN2	0.0696335	0.0116598	0.0477161	UP
DCTN3	0.106745	2.02204e-05	0.000232261	UP
DCXR	0.0983178	0.0219281	0.079332	UP
DDAH2	0.146792	1.10244e-06	1.90322e-05	UP
DDB2	0.206924	1.63972e-10	1.01099e-08	UP
DDIAS	0.24504	1.14696e-06	1.96982e-05	UP
DDIT3	0.0748074	0.0257133	0.0898464	UP
DDO	0.0765873	0.0143418	0.056487	UP
DDOST	0.0686223	0.000205534	0.00167372	UP
DDTL	0.0603289	0.0480645	0.145753	UP
DDX25	0.0672009	0.00248206	0.0133565	UP
DDX39A	0.0512495	0.032125	0.106988	UP
DDX41	0.127263	0.00132994	0.00797213	UP
DDX49	0.0524581	0.000563254	0.0039303	UP
DDX53	0.0645572	0.0434384	0.134858	UP
DEDD	0.0794443	0.000887538	0.00569206	UP
DEF8	0.156314	5.14221e-08	1.39679e-06	UP
DEFB112	0.0523849	0.0357968	0.115824	UP
DENND1A	0.150132	4.93377e-09	1.8758e-07	UP
DENND3	0.114299	0.00167115	0.00963817	UP
DENND5A	0.0819217	0.00232858	0.012674	UP
DENND6B	0.0671608	0.00225846	0.0123732	UP
DERA	0.10041	9.80003e-05	0.000892185	UP
GSDME	0.0542171	0.0494354	0.14899	UP
DGAT1	0.0557939	0.0145392	0.057113	UP
DGAT2	0.277293	4.91898e-15	1.16045e-12	UP
DGKG	0.240971	1.80316e-10	1.08872e-08	UP
DHRS4L2	0.0485516	0.0217238	0.0787541	UP
DHRS7B	0.176852	3.50725e-10	1.9766e-08	UP
DHX34	0.0543574	0.0413536	0.130206	UP
DHX8	0.0477618	0.018565	0.0696515	UP
DISC1	0.190721	1.82649e-08	5.78371e-07	UP
DKFZp434E1119	0.0808424	0.0112961	0.0466124	UP
DLC1	0.048748	0.00552089	0.025827	UP
DLEU7	0.107045	0.000160291	0.00135202	UP
DLG4	0.251749	2.95545e-08	8.83725e-07	UP
DLX1	0.05089	0.0344365	0.112532	UP
DLX3	0.0770223	0.00595321	0.0275125	UP
DLX5	0.0806035	0.00216718	0.0119575	UP
DMXL2	0.157758	1.08128e-05	0.000135778	UP
DNAJB12	0.119278	1.09155e-07	2.66943e-06	UP
DNAJC25-GNG10	0.12607	3.43684e-09	1.38102e-07	UP
DNAJC4	0.0410347	0.0460591	0.141023	UP
DNAJC5	0.0800726	0.00187954	0.0106593	UP
DNAJC5G	0.0617317	0.0193745	0.0719933	UP
DNASE1L1	0.111592	0.000423499	0.0030931	UP
DNASE2	0.128879	1.56887e-05	0.000187124	UP
DNASE2B	0.0541215	0.0188604	0.0705329	UP
DNMT3B	0.0580893	0.0121762	0.049482	UP
DNTTIP1	0.148693	3.64587e-06	5.43639e-05	UP
DOCK1	0.204349	9.15208e-11	6.14693e-09	UP
DOCK2	0.0400836	0.00995232	0.0421017	UP
DOCK4	0.283538	8.12558e-09	2.88681e-07	UP
DOCK5	0.215714	2.31848e-07	5.02647e-06	UP
DOK1	0.0793112	0.00778674	0.0344024	UP
DOK2	0.081148	0.00767458	0.0339787	UP
DOK3	0.236113	9.73622e-07	1.71255e-05	UP
DOP1B	0.0832962	0.000937951	0.00596613	UP
DOT1L	0.0596443	0.0407227	0.128689	UP
DPCD	0.0691231	0.012594	0.0508958	UP
DPM3	0.0592247	0.0228335	0.081883	UP
DPP3	0.0998382	0.00190005	0.0107639	UP
DPPA3P2	0.087927	0.0232398	0.0829953	UP
DPRX	0.140023	0.000224431	0.00180427	UP
DPYD	0.186933	5.69099e-11	4.04825e-09	UP
DPYS	0.0536697	0.0225532	0.0810379	UP
DPYSL2	0.164045	6.09232e-06	8.36205e-05	UP
DRAM1	0.384231	9.27206e-12	8.31134e-10	UP
DSC2	0.709849	2.06461e-14	3.88047e-12	UP
DSCR8	0.0459055	0.0391677	0.124535	UP
DSE	0.358657	2.16282e-15	6.14716e-13	UP
DTNA	0.0999538	0.00235621	0.0128002	UP
DUSP1	0.410005	2.10221e-12	2.34421e-10	UP
DUSP3	0.372384	1.9215e-17	9.3297e-15	UP
DUSP4	0.0629167	0.0133861	0.0534572	UP
DUSP6	0.300877	1.24505e-08	4.13696e-07	UP
DUXA	0.062728	0.0271189	0.0937455	UP
DYNLL1	0.105018	0.00151075	0.00887563	UP
DYSF	0.683133	1.58905e-17	8.05097e-15	UP
DZIP1	0.0560764	0.0270993	0.0937043	UP
DZIP1L	0.0784338	0.00332245	0.0170257	UP
E2F2	0.157278	9.06517e-07	1.61031e-05	UP
E2F3	0.174574	9.66477e-09	3.33517e-07	UP
E2F7	0.0486822	0.0447905	0.138391	UP
EAF1	0.102269	0.000159222	0.00134606	UP
EBI3	0.063877	0.016807	0.0642693	UP
EBPL	0.0674644	0.019328	0.0718319	UP
ECE1	0.077696	0.011921	0.0486059	UP
ECE2	0.0579833	0.00161621	0.00937963	UP
ECH1	0.22148	4.83658e-11	3.50066e-09	UP
ECHDC3	0.232353	1.58947e-09	7.1779e-08	UP
RNASE2CP	0.881768	1.48152e-20	2.15802e-17	UP
EDA2R	0.454335	9.59474e-30	1.11807e-25	UP
EDEM2	0.0784559	0.000264076	0.00207854	UP
EDNRB	0.370932	1.61976e-14	3.11984e-12	UP
EEPD1	0.0819733	0.0285769	0.0974843	UP
EFCAB3	0.0657197	0.00137921	0.00822091	UP
EFEMP2	0.0534091	0.0146431	0.0574147	UP
EFNB1	0.0490182	0.0221224	0.0799019	UP
EFTUD2	0.112053	3.8567e-08	1.09749e-06	UP
EGR1	0.713694	2.1896e-05	0.000248688	UP
EGR2	0.601582	9.89945e-05	0.000898779	UP
EGR3	0.309641	0.000700099	0.00468461	UP
EHD4	0.156198	6.58512e-07	1.22289e-05	UP
EIF2S2	0.0647945	0.0427403	0.133473	UP
EIF3G	0.104678	0.000691895	0.00464573	UP
EIF3I	0.0664277	0.0171938	0.0654023	UP
EIF4A1	0.0908916	1.30839e-05	0.000159819	UP
EIF4A3	0.0808959	0.0156255	0.0605032	UP
EIF4EBP1	0.128355	2.70113e-07	5.77547e-06	UP
EIF4G1	0.115772	2.791e-06	4.32781e-05	UP
EIF4H	0.0587838	3.64177e-05	0.000385053	UP
EIF6	0.114536	3.7959e-05	0.000397784	UP
ELAVL4	0.0716557	0.00920245	0.0395122	UP
ELF3	0.110154	7.75901e-05	0.000730337	UP
ELK3	0.0758671	0.00471709	0.0227847	UP
ELL	0.0462315	0.0480674	0.145753	UP
ELL2	0.195842	2.77643e-07	5.90397e-06	UP
ELL2P1	0.233463	3.57733e-06	5.34787e-05	UP
ELMO2	0.113527	9.27465e-06	0.000119757	UP
ELMOD1	0.0665096	0.0131885	0.0528221	UP
ELOF1	0.0856618	0.00426908	0.0209724	UP
ELOVL1	0.0552359	0.0334374	0.110039	UP
ELOVL3	0.0835428	0.00247707	0.0133388	UP
EMC10	0.0551937	0.0203455	0.0747551	UP
EMC6	0.0894281	0.00290933	0.0152761	UP
EMC8	0.0541678	0.035385	0.114874	UP
EMILIN2	0.23394	1.00039e-10	6.56763e-09	UP
EMP3	0.040388	0.0494897	0.149101	UP
ADGRE1	0.109012	0.0485152	0.146691	UP
ADGRE2	0.155866	0.00112241	0.00694056	UP
ENG	0.109278	0.0054119	0.0253968	UP
ENO1	0.165442	8.30637e-08	2.12035e-06	UP
EP300	0.0519374	0.0253245	0.0888238	UP
EPAS1	0.143626	3.75585e-06	5.55771e-05	UP
EPB41L3	0.184816	6.38918e-05	0.000616334	UP
EPHB2	0.197158	1.55754e-07	3.59763e-06	UP
EPHB3	0.0997676	0.000536326	0.00378432	UP
EPN1	0.116636	0.000646749	0.00439963	UP
ERAL1	0.0555914	0.0309482	0.103916	UP
ERBB4	0.0509858	0.0420303	0.131744	UP
ERC1	0.062803	0.00776097	0.0343155	UP
ERCC1	0.0679281	0.00436611	0.0213684	UP
ERCC2	0.0701304	0.0134179	0.0535568	UP
EREG	0.464207	3.67648e-08	1.05762e-06	UP
ERLIN1	0.191883	5.49611e-06	7.66103e-05	UP
ERLIN2	0.0896089	4.43458e-06	6.39952e-05	UP
ESM1	0.056641	0.00519238	0.0245763	UP
ESRRA	0.0539758	0.0238326	0.0846324	UP
ETFB	0.0798505	0.000595467	0.00411769	UP
ETHE1	0.190527	4.67763e-10	2.52939e-08	UP
ETS2	0.413569	2.11677e-14	3.91535e-12	UP
ETV3	0.0444109	0.0273407	0.0942886	UP
ETV5	0.118689	0.000104831	0.000942955	UP
ETV6	0.0670119	0.0165408	0.0634566	UP
EVC	0.0605037	0.0321665	0.107073	UP
EVI2A	0.240098	2.71266e-08	8.21056e-07	UP
EXOC7	0.042993	0.0337424	0.110792	UP
EXOSC4	0.126821	9.16875e-06	0.000119046	UP
EXOSC5	0.0674937	0.000693245	0.00465211	UP
EXT1	0.106095	0.00194584	0.0109816	UP
EXTL3	0.0548773	0.0300884	0.101646	UP
EYA1	0.0819736	0.00563595	0.0262886	UP
F12	0.0672631	0.00510592	0.0242409	UP
F13A1	0.126493	0.0395973	0.125747	UP
F2RL1	0.221707	6.92654e-11	4.77603e-09	UP
F5	0.504761	3.52405e-18	2.72177e-15	UP
F9	0.0580342	0.0165497	0.0634803	UP
FAAH	0.0652849	0.0310986	0.104315	UP
FABP7	0.047975	0.0431673	0.134248	UP
FADS1	0.142042	0.000305923	0.0023555	UP
FAH	0.177924	1.01664e-06	1.77026e-05	UP
RFLNB	0.176291	6.22653e-05	0.00060314	UP
OTULINL	0.287835	1.13269e-14	2.39985e-12	UP
PHETA2	0.0570947	0.01799	0.067838	UP
FAM110B	0.247692	3.23878e-12	3.41552e-10	UP
FAM114A1	0.248767	1.9668e-09	8.5201e-08	UP
FAM118B	0.147651	1.60246e-05	0.000190642	UP
FAM120A	0.0559629	0.0111209	0.0460034	UP
FAM124A	0.0537824	0.0215633	0.0782793	UP
FAM124B	0.090946	0.000160995	0.00135653	UP
RTL8C	0.11756	0.000147284	0.00126385	UP
RTL8A	0.130829	0.000199942	0.00163274	UP
NIBAN1	0.233961	1.59228e-09	7.1779e-08	UP
NIBAN2	0.276686	8.95854e-13	1.12252e-10	UP
FAM13A	0.296294	9.38375e-13	1.16329e-10	UP
FAM151B	0.523499	5.23878e-19	5.08729e-16	UP
FAM156B	0.108557	0.00516375	0.0244507	UP
FHIP1B	0.120969	0.000215735	0.00174581	UP
ANTKMT	0.0487087	0.0190202	0.070971	UP
ATPSCKMT	0.0881915	0.023089	0.0826085	UP
FAM174A	0.0553731	0.0472319	0.143875	UP
INSYN2A	0.0505756	0.0333058	0.109729	UP
GASK1B	0.656958	4.11974e-25	1.92029e-21	UP
SLX9	0.0746464	0.00155128	0.00906712	UP
FAM20A	0.933839	2.62264e-16	9.7021e-14	UP
FAM20C	0.38368	3.76646e-12	3.83323e-10	UP
INKA2	0.0521332	0.0421202	0.131978	UP
ATOSB	0.137115	0.000344154	0.00260925	UP
FAM219A	0.0394128	0.0493637	0.148909	UP
FAM32A	0.0844739	0.0032842	0.0168817	UP
DENND10	0.128531	0.00185284	0.01054	UP
DENND10P1	0.0958737	0.00207197	0.0115359	UP
FAM47B	0.0807486	0.00230057	0.0125662	UP
FAM50A	0.117665	0.000348142	0.00262923	UP
FAM53C	0.135197	1.48028e-05	0.000178108	UP
RIPOR1	0.13529	0.00247838	0.0133428	UP
GARIN1A	0.055913	0.0129654	0.0520812	UP
FAM74A4	0.0623864	0.0309127	0.103826	UP
FAM83H	0.0507429	0.0199552	0.0736461	UP
FAM86FP	0.0611274	0.0429649	0.133833	UP
FAM89A	0.171069	3.45097e-10	1.95214e-08	UP
FAM89B	0.0797783	0.0197746	0.0730837	UP
FAM90A1	0.0536265	0.0441489	0.136717	UP
CIAO2B	0.114739	0.00141873	0.00842083	UP
FAU	0.0752083	0.0203636	0.0748099	UP
FBN2	0.376042	2.69329e-08	8.17305e-07	UP
FBP1	0.359507	1.38393e-11	1.1644e-09	UP
FBXL15	0.0917763	0.000107263	0.000960377	UP
FBXO30	0.0500093	0.0462461	0.141538	UP
FBXO9	0.107982	0.000587081	0.00406975	UP
FCAR	0.440376	5.48241e-11	3.93148e-09	UP
FCER1G	0.277386	4.30294e-10	2.35963e-08	UP
FCGR1A	0.856889	6.15422e-20	7.54895e-17	UP
FCGR1BP	0.0577271	0.0245042	0.0866502	UP
FCGR2A	0.377326	1.59611e-14	3.11874e-12	UP
FCGR2B	0.160091	5.43473e-05	0.000536248	UP
FCGRT	0.308685	1.2009e-14	2.49894e-12	UP
FCN1	0.209469	1.95671e-10	1.16632e-08	UP
FDPS	0.054622	0.0285188	0.0973573	UP
FDXR	0.195846	4.92939e-15	1.16045e-12	UP
FER1L4	0.0495709	0.0289809	0.0986171	UP
FERMT2	0.0421693	0.0385183	0.122906	UP
FERMT3	0.149638	0.000188184	0.0015514	UP
FES	0.268475	1.56419e-09	7.09241e-08	UP
FFAR2	0.459563	6.62146e-13	8.86895e-11	UP
FFAR3	0.126907	1.84625e-05	0.000214821	UP
FFAR4	0.175551	0.000353301	0.00265872	UP
FGD2	0.122237	0.00923356	0.0396312	UP
FGD4	0.282241	8.66352e-09	3.04946e-07	UP
FGF1	0.059587	0.0443848	0.137338	UP
FGF19	0.0579088	0.0312084	0.104579	UP
FGR	0.171633	9.78419e-06	0.000125223	UP
FHDC1	0.0514618	0.0222925	0.0803474	UP
FHOD1	0.0977758	0.00692408	0.0312253	UP
FHOD3	0.0419801	0.0325823	0.108064	UP
FIBP	0.121974	5.5499e-06	7.71754e-05	UP
FKBP15	0.181397	4.68301e-11	3.40007e-09	UP
FKBP1A	0.125554	0.00131055	0.00787251	UP
FLI1	0.0426232	0.00235672	0.0128002	UP
FLII	0.104159	0.000516637	0.00366648	UP
FLJ22184	0.0576008	0.0272885	0.0941923	UP
FLJ30064	0.19183	1.30057e-05	0.000159029	UP
FLJ31715	0.103913	1.37682e-05	0.000167126	UP
FLJ32154	0.0757922	0.000542898	0.00382375	UP
FLJ36848	0.066356	0.0189746	0.070869	UP
FLJ42627	0.102611	0.0080975	0.0355539	UP
FLOT1	0.262094	2.16461e-10	1.27395e-08	UP
FLOT2	0.129602	0.00274431	0.0145229	UP
FLT1	0.0753845	0.0234235	0.083421	UP
FLVCR2	0.514668	3.56348e-18	2.72177e-15	UP
FMN1	0.485925	7.49791e-07	1.36734e-05	UP
FMO6P	0.0906637	0.00196229	0.0110546	UP
FN1	0.259526	5.08764e-06	7.16884e-05	UP
FNDC3B	0.148071	3.57681e-07	7.24249e-06	UP
FOLR2	0.181889	0.000315923	0.00242041	UP
FOLR3	0.48928	0.000254469	0.00201107	UP
FOS	0.645958	1.24932e-11	1.09317e-09	UP
FOSB	0.65226	1.09065e-05	0.000136807	UP
FOSL2	0.128554	0.00677722	0.0306818	UP
FOXC1	0.0497978	0.0127304	0.0513246	UP
FOXD4L1	0.0463571	0.0327392	0.108419	UP
FOXP4	0.0708663	0.0396572	0.12592	UP
FPR1	0.509664	2.51129e-17	1.14761e-14	UP
FPR2	0.631343	1.16228e-15	3.47283e-13	UP
FRAT1	0.177072	3.69553e-09	1.46228e-07	UP
FRAT2	0.169281	3.9366e-08	1.11478e-06	UP
FRRS1	0.198243	5.12601e-05	0.000512331	UP
FSTL3	0.167613	8.29252e-08	2.11914e-06	UP
FTL	0.104099	0.000265196	0.00208594	UP
MRM2	0.0980232	5.63428e-06	7.8302e-05	UP
FUCA1	0.211706	1.7621e-05	0.000206163	UP
FUCA2	0.218031	2.88432e-07	6.10553e-06	UP
FURIN	0.146692	4.4472e-05	0.000454192	UP
FUT4	0.0475411	0.0315952	0.105632	UP
FUT7	0.0904663	0.000174919	0.00145803	UP
FXYD6	0.241655	1.06251e-10	6.89774e-09	UP
FXYD6P3	0.0727418	0.0284859	0.0972592	UP
FZD1	0.0979274	0.00153416	0.00897933	UP
FZD2	0.215784	1.05454e-08	3.60897e-07	UP
FZD5	0.320925	5.69432e-15	1.31728e-12	UP
G0S2	0.272801	3.13411e-05	0.000338322	UP
G6PC3	0.0985396	0.0401702	0.127185	UP
G6PD	0.180834	8.51448e-08	2.1711e-06	UP
GAA	0.182591	0.000306163	0.00235649	UP
GAB2	0.264505	9.62635e-08	2.41498e-06	UP
GABPA	0.0435368	0.0200039	0.0738026	UP
GABRR2	0.102237	0.000235381	0.00187677	UP
GADD45A	0.186356	1.04488e-10	6.80221e-09	UP
GADD45B	0.208186	1.33671e-09	6.1935e-08	UP
GADD45G	0.0496423	0.022984	0.0823074	UP
GADD45GIP1	0.0644714	0.00230597	0.0125803	UP
GAL3ST3	0.0543196	0.0266841	0.0925504	UP
GALE	0.0543085	0.0072182	0.0323701	UP
GALK1	0.159359	2.14372e-10	1.26485e-08	UP
GALNS	0.0606776	0.0294653	0.0999735	UP
GALNT14	0.0792637	7.94374e-05	0.000745748	UP
GALNT18	0.0710492	0.00441799	0.0215861	UP
GALNT2	0.109136	6.24395e-07	1.1651e-05	UP
GAPDH	0.166027	1.14722e-12	1.37114e-10	UP
GAPDHP27	0.0664457	0.014921	0.0582593	UP
GAPDHP29	0.0839214	0.00934721	0.0400085	UP
GAPT	0.137076	0.00254823	0.0136558	UP
GAS6	0.286498	1.73055e-14	3.29133e-12	UP
GAS7	0.307685	2.4155e-11	1.90833e-09	UP
GBA1	0.164663	3.62499e-07	7.32097e-06	UP
GBGT1	0.261635	1.00661e-12	1.23474e-10	UP
GCA	0.583724	1.02367e-16	4.26029e-14	UP
GCM2	0.0542658	0.0472494	0.143898	UP
GDE1	0.105708	1.05451e-05	0.000132989	UP
GDPD3	0.151243	0.00948521	0.0405006	UP
GEMIN7	0.0747541	0.00168744	0.00971898	UP
GET4	0.0554549	0.00838296	0.0366348	UP
GFRA2	0.200749	0.00155148	0.00906712	UP
GFRAL	0.0599517	0.0272419	0.0940871	UP
GGCX	0.0626242	0.00515945	0.0244353	UP
GGT3P	0.101705	0.000114129	0.0010129	UP
GGTLC2	0.135426	5.90018e-06	8.15113e-05	UP
GHRHR	0.0670631	0.00889952	0.0384025	UP
GHRL	0.0508587	0.0129512	0.0520415	UP
CBLIF	0.0569949	0.0153245	0.0595454	UP
GIMAP8	0.185098	4.60763e-06	6.60369e-05	UP
GJB2	0.0464466	0.0117388	0.0479804	UP
GJB4	0.0647019	0.00521298	0.0246588	UP
GK	0.318628	1.50611e-09	6.87692e-08	UP
GLA	0.131152	0.00133308	0.0079889	UP
GLB1	0.164686	1.54263e-07	3.57737e-06	UP
GLCE	0.19926	1.24883e-07	2.98823e-06	UP
GLDN	0.0632093	0.0242582	0.0858949	UP
GLE1	0.0527268	0.00471905	0.0227895	UP
GLIPR2	0.149862	8.04959e-09	2.86418e-07	UP
GLRXP3	0.138809	4.8158e-06	6.85626e-05	UP
GLT1D1	0.46552	3.48511e-18	2.72177e-15	UP
GLTP	0.141017	3.209e-07	6.62381e-06	UP
GLTPD2	0.0536303	0.0372827	0.119569	UP
GLTPP1	0.0734155	0.00479581	0.023098	UP
GLUL	0.333721	8.04359e-19	7.49856e-16	UP
GLULP4	0.255325	2.09663e-14	3.90912e-12	UP
GM2A	0.351969	3.58359e-11	2.71166e-09	UP
GMFG	0.171939	2.87592e-05	0.000315715	UP
GMPPA	0.107116	1.0406e-05	0.000131624	UP
GMPR2	0.0483746	0.0203083	0.0746304	UP
GNA11	0.0661978	0.0328994	0.108717	UP
GNA15	0.311824	4.51038e-14	7.78659e-12	UP
GNAI2	0.0578523	0.00102209	0.00642242	UP
GNAQ	0.172655	3.91956e-11	2.8908e-09	UP
GNAT2	0.0516246	0.00709008	0.0318691	UP
GNB1	0.0448851	0.000607047	0.00417463	UP
GNB2	0.141162	1.48532e-05	0.00017853	UP
GNG10	0.353124	2.65255e-15	7.1884e-13	UP
GNG5	0.20895	1.09575e-07	2.6769e-06	UP
GNN	0.0763212	0.00468018	0.0226393	UP
GNPTG	0.105445	3.95248e-05	0.000411734	UP
GNS	0.249301	1.6475e-13	2.48177e-11	UP
GOLIM4	0.103216	0.00498192	0.023783	UP
GORASP1	0.112932	0.001045	0.00653817	UP
GPBAR1	0.0911547	0.041021	0.129404	UP
GPCPD1	0.154783	1.04383e-06	1.81008e-05	UP
GPER1	0.423776	2.62718e-15	7.1884e-13	UP
GPI	0.0535298	0.00756289	0.0336055	UP
GPN3	0.130481	0.00250054	0.0134435	UP
GPNMB	0.127299	0.00830164	0.0363203	UP
GPR108	0.112605	2.56796e-06	4.04112e-05	UP
ADGRF1	0.0769091	0.00311351	0.016154	UP
ADGRA2	0.0761864	0.0448618	0.138538	UP
ADGRD1	0.107241	0.0298195	0.100911	UP
GPR162	0.280147	1.4137e-07	3.32469e-06	UP
GPR27	0.159357	9.79458e-07	1.72021e-05	UP
GPR34	0.457956	1.73852e-06	2.86751e-05	UP
GPR35	0.0958573	0.00069783	0.00467345	UP
GPR4	0.0527507	0.0324895	0.107894	UP
GPR84	0.353847	5.69735e-11	4.04825e-09	UP
ADGRG3	0.0887001	0.0303716	0.102393	UP
GPSM2	0.142655	1.5905e-05	0.000189317	UP
GPX1	0.13848	7.38522e-06	9.88626e-05	UP
GRAMD4	0.10453	0.0008785	0.00565277	UP
TAMALIN	0.127647	0.000182163	0.00150817	UP
GRB10	0.228275	4.77179e-08	1.313e-06	UP
GRB2	0.143467	6.62959e-10	3.35889e-08	UP
GRHPR	0.084098	0.00444182	0.0216707	UP
GRIN2A	0.0476578	0.0472933	0.143987	UP
GRIN2D	0.0745468	0.00361668	0.0182407	UP
GRINA	0.206399	5.35426e-08	1.44262e-06	UP
GRM1	0.049215	0.0455919	0.140196	UP
GRN	0.207898	7.65381e-07	1.38925e-05	UP
GRPEL1	0.135388	3.80475e-06	5.62649e-05	UP
GSC2	0.059993	0.0466222	0.142371	UP
GSN	0.0875998	0.00924458	0.0396712	UP
GSTP1	0.103322	0.0042666	0.0209651	UP
GSTT2	0.0535189	0.0101265	0.0426547	UP
GSTT4	0.111065	0.00534561	0.0251382	UP
GSTZ1	0.0487642	0.0160322	0.0617802	UP
GTF2F1	0.0466929	0.00929146	0.0398357	UP
GTF2H4	0.049599	0.0325293	0.107934	UP
GUCY1A2	0.0473278	0.047669	0.144885	UP
GUCY2C	0.0777772	0.00368901	0.0185054	UP
GULP1	0.0742128	0.0054339	0.0254763	UP
GUSB	0.0813707	0.00280209	0.0147717	UP
GYG1	0.22534	2.53303e-08	7.74735e-07	UP
GZF1	0.112518	3.75039e-05	0.000393546	UP
H1-0	0.289762	2.09592e-07	4.62572e-06	UP
H1-10	0.108138	0.000217836	0.00175954	UP
MACROH2A1	0.173096	6.68367e-13	8.8923e-11	UP
MACROH2A2	0.0491359	0.0341752	0.111945	UP
H3-3A	0.15138	1.77321e-06	2.9103e-05	UP
H3P12	0.0829289	0.0141271	0.0558706	UP
H3P44	0.143962	8.10006e-06	0.0001072	UP
H3-3B	0.144917	6.76766e-06	9.15421e-05	UP
H3-5	0.179061	7.12458e-06	9.58692e-05	UP
HAAO	0.111793	0.00529488	0.024961	UP
HADHA	0.139542	5.81847e-09	2.16622e-07	UP
HADHB	0.216495	9.09109e-09	3.16234e-07	UP
HAL	0.290831	7.58178e-11	5.16669e-09	UP
HAND2	0.053174	0.0206246	0.0755189	UP
HAS3	0.0480455	0.0209406	0.0764477	UP
HAUS4	0.15241	7.62927e-07	1.38587e-05	UP
HBEGF	0.515402	2.25729e-07	4.94297e-06	UP
HCFC1R1	0.0563525	0.01049	0.0438608	UP
HCK	0.320301	6.89166e-15	1.54439e-12	UP
HCLS1	0.0927544	8.18884e-05	0.000765233	UP
HDAC4	0.157159	1.51227e-08	4.90615e-07	UP
HDAC5	0.0912002	8.58608e-05	0.00079724	UP
HEBP1	0.166501	8.02458e-06	0.000106262	UP
HEBP2	0.125081	0.000226992	0.0018211	UP
HECW1	0.0472706	0.0354259	0.114932	UP
HECW2	0.0574442	0.0251361	0.0882528	UP
HELT	0.042452	0.0472083	0.143841	UP
HES7	0.0747487	0.00401352	0.019885	UP
HEXB	0.191708	3.36385e-11	2.55368e-09	UP
HFE	0.232231	4.66345e-11	3.39645e-09	UP
HGF	0.321364	1.35726e-08	4.45524e-07	UP
HHEX	0.156569	6.57359e-05	0.000632291	UP
HHIP	0.0580747	0.0260268	0.0908327	UP
HIGD2A	0.108759	0.00200416	0.0112495	UP
HIP1	0.22313	2.79495e-06	4.3301e-05	UP
H2AC19	0.131173	0.00319823	0.0165163	UP
HK1	0.085559	1.13205e-05	0.000140938	UP
HK2	0.179601	0.000136798	0.00118631	UP
HK3	0.361743	7.4474e-13	9.58945e-11	UP
HLA-DMA	0.086425	0.0163288	0.0627363	UP
HLX	0.447086	1.25784e-16	5.14301e-14	UP
HM13	0.111287	9.75245e-07	1.71411e-05	UP
HMGB2	0.279669	1.74672e-10	1.0629e-08	UP
HMGB3	0.2084	4.52816e-08	1.25935e-06	UP
HMGN1P36	0.0731233	0.028609	0.0975511	UP
HMGN2P18	0.0916465	0.00720359	0.0323108	UP
HMGN2P6	0.0819725	0.00415201	0.0204797	UP
HMOX1	0.257579	2.73182e-07	5.82504e-06	UP
JPT1	0.141665	2.10026e-05	0.000239945	UP
HNMT	0.316871	4.74107e-10	2.55777e-08	UP
HNRNPC	0.0506366	0.00440521	0.0215327	UP
HNRNPH2	0.141902	0.00162354	0.00941484	UP
HOMER2	0.0717911	0.0154887	0.0600631	UP
HOMER3	0.217094	1.17871e-13	1.88158e-11	UP
HORMAD1	0.313164	4.24707e-07	8.42098e-06	UP
HOXA13	0.0669249	0.00875968	0.0379326	UP
HOXA5	0.0811692	0.00536507	0.0252153	UP
HOXA-AS2	0.105305	8.94594e-05	0.000825719	UP
HOXB5	0.0790595	0.000607486	0.00417642	UP
HOXC9	0.0500198	0.0308939	0.103778	UP
HOXD10	0.0653772	0.0265641	0.0922795	UP
HP	1.0775	2.70866e-15	7.25609e-13	UP
HPCAL1	0.104824	0.000153105	0.00130467	UP
HPR	0.347659	3.29095e-12	3.44587e-10	UP
HPX	0.0680899	0.00424439	0.0208868	UP
HRH2	0.409508	7.93255e-15	1.76072e-12	UP
HS1BP3	0.0756808	0.00164698	0.00951759	UP
HSD17B10	0.16602	4.00505e-05	0.000416332	UP
HSD3B7	0.0767658	0.00102777	0.00645467	UP
HSF4	0.0799643	0.00216221	0.0119385	UP
HSP90AB5P	0.0751233	0.00514979	0.0243978	UP
HSPA1A	0.171959	0.000208535	0.00169579	UP
HSPA1B	0.171361	0.00163282	0.00945218	UP
HSPA5	0.159263	4.23106e-06	6.12479e-05	UP
HSPA6	0.228086	1.19048e-08	3.98639e-07	UP
HTATSF1P2	0.156923	0.0101333	0.0426678	UP
HTR7	0.172721	7.61486e-09	2.73034e-07	UP
HTR7P1	0.0882546	0.000808017	0.00528089	UP
HTRA1	0.168297	1.07517e-08	3.6688e-07	UP
HVCN1	0.173963	7.17462e-09	2.59243e-07	UP
HYAL1	0.048984	0.0178794	0.0675703	UP
HYAL2	0.0855955	0.000181112	0.00150053	UP
ICA1	0.153642	6.91284e-07	1.2736e-05	UP
ICAM1	0.220125	3.20571e-08	9.43336e-07	UP
MRPL58	0.0977115	0.0017987	0.0102822	UP
ID1	0.14802	8.43679e-06	0.000110652	UP
ID4	0.0766787	0.00148427	0.00874429	UP
IDH1	0.317945	2.40443e-11	1.90604e-09	UP
IDH3B	0.0691399	0.00991305	0.041968	UP
IDI2-AS1	0.0857982	0.000711006	0.00474397	UP
IER2	0.121252	0.0137478	0.0546675	UP
IER3	0.19409	0.000894815	0.00573242	UP
IER5	0.0626982	0.025908	0.0904723	UP
IER5L	0.114239	0.00010985	0.000980906	UP
IFI27L2	0.156447	5.34373e-06	7.46427e-05	UP
IFI30	0.180731	5.18538e-09	1.95868e-07	UP
IFITM10	0.129006	6.43033e-06	8.76404e-05	UP
IFITM2	0.111725	0.00083642	0.00542912	UP
IFITM3	0.220957	0.0134474	0.0536284	UP
IFNGR1	0.409112	1.6881e-20	2.31429e-17	UP
IFNGR2	0.281819	1.00434e-16	4.25586e-14	UP
IFT20	0.270946	9.20319e-11	6.15446e-09	UP
IGF2BP2	0.0903745	0.018087	0.0681545	UP
IGFBP7	0.143215	0.00434873	0.0212968	UP
IGFL3	0.0499554	0.0355518	0.115239	UP
IGFLR1	0.105299	0.000402069	0.00296389	UP
IGKV1OR9-1	0.217086	8.02574e-05	0.000753011	UP
IGKV1OR9-2	0.292838	6.18528e-05	0.000599893	UP
IGLJCOR18	0.0766078	0.00343088	0.0175005	UP
IGLL1	0.0751449	0.00942267	0.0402797	UP
IGLL3P	0.0899389	0.00107794	0.00669933	UP
IGSF6	0.131876	2.02849e-05	0.000232887	UP
IL10	0.323681	2.25157e-11	1.80949e-09	UP
IL10RB	0.196401	1.69304e-12	1.92477e-10	UP
IL17RA	0.21042	2.03564e-09	8.76943e-08	UP
IL17RC	0.0644117	0.0112636	0.0464949	UP
IL18	0.293228	2.87955e-05	0.000315964	UP
IL19	0.0583122	0.019639	0.072718	UP
IL1B	0.583537	7.78286e-08	2.00872e-06	UP
IL1R1	0.132356	0.0046151	0.022371	UP
IL1R2	0.7292	9.83994e-11	6.47824e-09	UP
IL1RN	0.406377	4.19041e-14	7.28819e-12	UP
IL20RA	0.0597207	0.0296527	0.100481	UP
IL22RA1	0.0599759	0.00660226	0.0300005	UP
IL6R	0.11751	0.00154244	0.00902355	UP
IMPA2	0.431732	7.74211e-26	6.01459e-22	UP
IMPDH1	0.165033	7.45747e-10	3.6901e-08	UP
INPP5A	0.0743202	0.00269776	0.0143123	UP
INPPL1	0.140442	0.000189532	0.00155921	UP
INSL3	0.139797	0.000106438	0.000955199	UP
INSL6	0.0710341	0.00292854	0.0153584	UP
INSM1	0.0546139	0.0328062	0.108513	UP
INSM2	0.0600832	0.0138672	0.0550766	UP
INSR	0.203615	7.93737e-08	2.04043e-06	UP
IQCD	0.0537174	0.0191597	0.0713657	UP
IQCE	0.1407	3.01314e-08	8.94577e-07	UP
IQCF1	0.0645026	0.0217619	0.0788654	UP
IQSEC2	0.131927	0.000904126	0.00578095	UP
IRAK1	0.0564548	0.0350742	0.114136	UP
IRF2BPL	0.167777	1.13646e-07	2.76474e-06	UP
IRF5	0.174941	3.72701e-05	0.000391446	UP
IRS2	0.288145	2.10253e-09	8.99111e-08	UP
IRS4	0.0495245	0.0465716	0.142235	UP
ISL2	0.0693235	0.00370246	0.0185649	UP
ITGA7	0.102091	4.01033e-05	0.00041651	UP
ITGA9	0.120453	0.000192242	0.00157871	UP
ITGAM	0.316914	2.2517e-16	8.60297e-14	UP
ITGB2	0.108474	1.95946e-05	0.000226075	UP
ITIH1	0.0737241	0.000597333	0.00412732	UP
ITPKC	0.154613	8.52111e-07	1.52764e-05	UP
ITPRIP	0.134731	4.23326e-05	0.000435203	UP
ITPRIPL2	0.137298	0.000602168	0.00415088	UP
ITSN1	0.220797	4.11415e-08	1.15802e-06	UP
JAG1	0.13254	1.04571e-05	0.000132165	UP
JAK3	0.144895	0.000129582	0.00113322	UP
JAKMIP3	0.0413866	0.0436229	0.13534	UP
JDP2	0.358042	2.0969e-08	6.56859e-07	UP
JMJD6	0.0897513	8.07461e-05	0.000757291	UP
JOSD2	0.0837849	0.000269925	0.00211458	UP
JPH4	0.0505098	0.0431893	0.134298	UP
JUNB	0.268559	2.49924e-07	5.38331e-06	UP
KAT8	0.107447	1.00427e-06	1.75585e-05	UP
KBTBD11	0.066989	0.00291023	0.0152761	UP
KCNC3	0.133869	0.000256272	0.00202463	UP
KCND1	0.11702	0.000533594	0.00376846	UP
KCNE1	0.29174	3.62034e-09	1.44727e-07	UP
KCNE3	0.21693	9.29465e-08	2.3368e-06	UP
KCNG2	0.0737707	0.0130253	0.0522853	UP
KCNG3	0.0727473	0.0110794	0.0458643	UP
KCNH3	0.0567749	0.0327243	0.108396	UP
KCNJ15	0.535998	5.70861e-15	1.31728e-12	UP
KCNJ2	0.25507	9.91755e-05	0.000899149	UP
KCNJ3	0.050813	0.0282242	0.0965215	UP
KCNK13	0.158232	1.15541e-08	3.89133e-07	UP
KCNK6	0.180147	0.000148784	0.00127578	UP
KCNMB1	0.143751	0.00328313	0.0168799	UP
KCNMB4	0.24518	6.90819e-10	3.46988e-08	UP
KCNN3	0.065605	0.00827777	0.0362294	UP
KCNN4	0.0818965	0.0129656	0.0520812	UP
KCNQ1	0.146955	0.000162432	0.00136666	UP
KCNS1	0.0545539	0.0316733	0.105832	UP
KCTD1	0.0686175	0.00893901	0.0385373	UP
KCTD12	0.260599	5.26555e-07	1.00837e-05	UP
KCTD3	0.189271	1.40512e-06	2.36276e-05	UP
KCTD5	0.103952	0.000179774	0.0014921	UP
KDELR1	0.111475	0.00292824	0.0153584	UP
KDM6B	0.1485	0.00107889	0.00670341	UP
KHDRBS3	0.0461378	0.0370529	0.118996	UP
KIAA0040	0.0642673	0.0100443	0.0423698	UP
BLTP2	0.0580127	0.00243129	0.0131348	UP
RUBCNL	0.135298	0.00797118	0.035072	UP
KIAA0513	0.102369	0.00351923	0.0178691	UP
MATCAP1	0.154446	3.83806e-06	5.66344e-05	UP
KIAA0930	0.207274	1.44824e-09	6.65732e-08	UP
CRACDL	0.0563989	0.0102661	0.0431178	UP
TRMT9B	0.0987677	1.97137e-05	0.000227112	UP
SHTN1	0.345939	8.94735e-10	4.31733e-08	UP
KIAA1656	0.0544285	0.0274342	0.094569	UP
MAP3K21	0.0629163	0.0112002	0.0462904	UP
KIAA1958	0.13286	0.000202206	0.00164776	UP
KIF13A	0.25161	4.95822e-09	1.88203e-07	UP
KIF1C	0.0771474	0.00248296	0.0133582	UP
KL	0.228762	4.85435e-09	1.85468e-07	UP
KLF1	0.060852	0.0263514	0.0916916	UP
KLF10	0.282905	2.73916e-10	1.58409e-08	UP
KLF11	0.203126	7.20078e-07	1.32039e-05	UP
KLF14	0.0833083	0.000781805	0.00513984	UP
KLF16	0.0837628	0.00671749	0.0304587	UP
KLF4	0.383754	2.86559e-08	8.66218e-07	UP
KLF7	0.0714066	0.00768597	0.0340226	UP
KLHDC8A	0.0648846	0.01577	0.0609917	UP
KLHL18	0.110252	3.53664e-05	0.000375171	UP
KLK1	0.0754041	0.00882709	0.0381465	UP
KPTN	0.0913763	0.000612436	0.00420054	UP
KREMEN1	0.21794	9.95819e-09	3.42309e-07	UP
KRT18P52	0.0738526	0.00634023	0.0290248	UP
KRT23	0.115724	0.000496699	0.00354767	UP
KRT4	0.0477644	0.03971	0.126036	UP
KRT80	0.042461	0.0448262	0.138447	UP
KRTCAP2	0.0701458	0.0134068	0.0535214	UP
KSR1	0.137012	0.00261625	0.013953	UP
KTI12	0.0613928	0.00950874	0.0405732	UP
KXD1	0.0721858	0.00350016	0.0177916	UP
LAIR1	0.197985	1.15385e-07	2.7983e-06	UP
LAMB2	0.108365	0.00132915	0.00796943	UP
LAMC1	0.180108	0.000349358	0.0026367	UP
LAMP1	0.083137	1.73805e-06	2.86751e-05	UP
LAMTOR1	0.253922	6.58792e-11	4.58323e-09	UP
LAMTOR2	0.119705	4.98135e-05	0.000499335	UP
LAMTOR4	0.0728237	0.00789972	0.0348036	UP
LAMTOR5	0.109405	0.000595586	0.00411769	UP
LAPTM5	0.0821817	1.31971e-05	0.000160864	UP
LAT2	0.23968	1.80333e-12	2.03036e-10	UP
LATS2	0.0753557	0.000787158	0.0051692	UP
LBX1	0.0800453	0.003058	0.0159191	UP
LDHAL6CP	0.126267	0.000265365	0.00208594	UP
LDLRAD3	0.289445	1.60046e-10	9.89401e-09	UP
LETM2	0.105229	0.000320135	0.00244866	UP
LGALS1	0.256041	1.87446e-07	4.19253e-06	UP
LGALS3	0.204264	9.8021e-08	2.44792e-06	UP
LHFPL2	0.279831	3.26103e-07	6.69029e-06	UP
LHX5	0.0558953	0.0409859	0.129311	UP
LIG4	0.0817761	0.00672873	0.0304919	UP
LILRA1	0.247505	1.69695e-07	3.86978e-06	UP
LILRA2	0.28967	1.9154e-08	6.04881e-07	UP
LILRA3	0.50959	1.77002e-07	3.99729e-06	UP
LILRA5	0.457672	1.50407e-14	3.02189e-12	UP
LILRB1	0.240709	1.09089e-07	2.66943e-06	UP
LILRB2	0.257709	8.8129e-09	3.08862e-07	UP
LILRB3	0.300709	1.10025e-09	5.21186e-08	UP
LILRB4	0.453521	3.36623e-15	8.62125e-13	UP
LILRB5	0.140937	5.00459e-06	7.0689e-05	UP
LILRP2	0.110453	5.3388e-05	0.000529276	UP
LIMCH1	0.071365	0.000601696	0.00414885	UP
LIMK2	0.153994	4.44532e-07	8.75022e-06	UP
LIN7A	0.569377	3.89487e-15	9.86672e-13	UP
LINC00052	0.0839966	0.00400695	0.0198609	UP
LINC00189	0.427834	0.00016388	0.00137686	UP
SEPTIN14P20	0.0895863	0.00432099	0.0211832	UP
LINC00326	0.0583508	0.0476325	0.144792	UP
MIR9-2HG	0.0625979	0.0204546	0.0750496	UP
LINC00482	0.08861	0.00201477	0.0112957	UP
LINC00526	0.0593912	0.0126262	0.0509815	UP
SERTAD4BP	0.0592567	0.0217972	0.0789686	UP
LINC00656	0.102033	0.000146914	0.00126114	UP
LINC00999	0.0967278	0.00104961	0.00655472	UP
LINC01000	0.0986562	0.00535464	0.0251755	UP
LINC01002	0.234918	1.51357e-08	4.90615e-07	UP
LINC01124	0.0870057	0.00514556	0.0243894	UP
LINC01140	0.0503611	0.0226954	0.0814378	UP
LINC01341	0.0477212	0.0261874	0.0912837	UP
LINGO3	0.0788306	0.0149192	0.0582593	UP
LIPA	0.264194	3.95789e-07	7.9588e-06	UP
LIPM	0.0574404	0.0275504	0.0948433	UP
LMNB1	0.245386	3.6803e-08	1.05762e-06	UP
LMO2	0.198749	6.00211e-10	3.10167e-08	UP
LOC100129940	0.0770076	0.00475186	0.0229242	UP
LOC100131170	0.096649	0.000756019	0.00499292	UP
LOC100132014	0.064488	0.0195458	0.0724751	UP
LOC100287166	0.121916	6.63484e-05	0.000637656	UP
LOC100499221	0.0537864	0.0250019	0.0879008	UP
LOC100506119	0.124815	5.34535e-06	7.46427e-05	UP
LOC100653515	0.146833	0.00028002	0.00217829	UP
LOC100996428	0.113641	7.8708e-06	0.000104582	UP
LOC101927180	0.0903268	0.00126243	0.00764414	UP
LOC101927789	0.0775788	0.0029508	0.0154543	UP
LOC153684	0.0927419	0.000365178	0.00272572	UP
LOC157740	0.11631	0.0103763	0.0434946	UP
LOC220077	0.0764606	0.00214692	0.0118569	UP
LOC254896	0.272	1.30058e-10	8.21444e-09	UP
NMRAL2P	0.119729	0.00288501	0.0151676	UP
LOC400943	0.0799054	0.00113174	0.00699082	UP
LOC401052	0.0619148	0.0483279	0.146315	UP
LOC441081	0.395871	9.98353e-07	1.74831e-05	UP
LOC441179	0.0584134	0.0143346	0.0564805	UP
LOC494127	0.0740485	0.00268553	0.0142702	UP
LOC654342	0.0759972	0.0231004	0.0826368	UP
LOC93432	0.0677519	0.0125972	0.0508999	UP
LOXHD1	0.177835	0.00309419	0.0160752	UP
LOXL3	0.247724	1.14947e-09	5.41204e-08	UP
LPCAT3	0.233314	1.58858e-14	3.11874e-12	UP
PLPPR2	0.231369	4.39388e-07	8.65628e-06	UP
PLPPR5	0.0728262	0.00456568	0.0221775	UP
LRG1	0.361647	4.64275e-13	6.36494e-11	UP
LRIT1	0.0710029	0.00761811	0.0337736	UP
LRP1	0.342969	3.79343e-12	3.8439e-10	UP
LRP1B	0.0803583	0.000336211	0.00255819	UP
LRP3	0.078967	0.00377153	0.0188868	UP
LRP5	0.0574318	0.0281485	0.0963472	UP
LRPAP1	0.209076	3.65843e-09	1.45253e-07	UP
LRRC18	0.0795704	0.00388569	0.0193753	UP
LRRC25	0.168395	0.000239256	0.00190441	UP
LRRC37A5P	0.0515905	0.0394107	0.125222	UP
LRRC4	0.161305	6.41912e-06	8.75389e-05	UP
LRRC41	0.0598015	0.0233021	0.0831412	UP
LRRC4B	0.0719205	0.0211697	0.0770668	UP
LRRC59	0.103989	4.51177e-05	0.000459577	UP
LRRC71	0.050877	0.04216	0.132005	UP
LRRC8D	0.117979	1.45118e-07	3.40596e-06	UP
LRRC8E	0.050433	0.0463997	0.141915	UP
LRRK1	0.169347	3.95552e-05	0.000411734	UP
LRRN4	0.0518372	0.0297513	0.100739	UP
LRRN4CL	0.0558813	0.0311104	0.104325	UP
LRTOMT	0.0691085	0.000474025	0.00340976	UP
LSM10	0.0873843	0.00391541	0.0194901	UP
LST1	0.119182	0.00396361	0.0196838	UP
LTA4H	0.251401	2.54563e-09	1.06323e-07	UP
LTB4R	0.144366	1.50248e-05	0.000180035	UP
LTBR	0.323727	7.21323e-13	9.33953e-11	UP
LTC4S	0.0542384	0.0420684	0.131834	UP
LY6G5C	0.0784797	0.0154758	0.0600231	UP
LY6K	0.0579067	0.0225244	0.0809737	UP
LY86	0.35108	2.90499e-09	1.1983e-07	UP
LY96	0.396327	4.25859e-09	1.64868e-07	UP
LYL1	0.0892963	0.00133383	0.0079913	UP
LYVE1	0.381151	5.25996e-07	1.00822e-05	UP
LYZL6	0.0466421	0.0470901	0.143631	UP
M1AP	0.058686	0.00979603	0.0415255	UP
MAB21L3	0.213014	7.94076e-08	2.04043e-06	UP
MAD2L2	0.111896	4.83447e-07	9.39717e-06	UP
MAFB	0.457075	2.8373e-15	7.34735e-13	UP
MAFG	0.168519	2.61044e-06	4.10031e-05	UP
MAGEA11	0.079793	0.0104553	0.043747	UP
MAGEB2	0.0621533	0.0304381	0.102587	UP
MAMDC4	0.0786564	0.00267649	0.0142351	UP
MAML3	0.228643	1.60259e-09	7.21041e-08	UP
MAN2B1	0.126205	1.6691e-05	0.000197297	UP
MANBAL	0.0822789	0.00506733	0.024097	UP
MANSC1	0.187128	1.55752e-08	5.03461e-07	UP
MAOA	0.0802406	0.0171049	0.0651641	UP
MAP10	0.134128	1.17909e-10	7.52872e-09	UP
MAP1LC3A	0.0489384	0.0314123	0.105156	UP
MAP1S	0.0958905	0.00717685	0.0322156	UP
MAP2K1	0.0946196	6.55586e-06	8.91429e-05	UP
MAP2K3	0.0890899	0.00540003	0.0253583	UP
MAP3K1	0.066194	0.000623872	0.00426768	UP
MAP3K11	0.137999	0.00293756	0.0153953	UP
MAP3K3	0.126636	1.77337e-05	0.000207065	UP
MAP3K6	0.281125	2.61567e-12	2.84864e-10	UP
MAP3K8	0.18692	6.01147e-07	1.12714e-05	UP
MAP4K4	0.128855	7.11449e-08	1.85056e-06	UP
MAP6	0.057534	0.0202161	0.0743852	UP
MAP6D1	0.0862034	1.10449e-05	0.000138171	UP
MAPK14	0.147895	2.7111e-07	5.79147e-06	UP
MAPK3	0.113525	1.40186e-07	3.31692e-06	UP
MAPK7	0.0829106	0.00509461	0.024202	UP
MAPKAPK3	0.0902284	0.00015393	0.00131026	UP
MAPRE3	0.138355	4.88403e-06	6.94212e-05	UP
MTARC1	0.482926	3.51429e-12	3.60811e-10	UP
MTARC2	0.10121	0.000479921	0.00344367	UP
MARCO	0.258553	2.31045e-08	7.16054e-07	UP
MARVELD1	0.185106	2.84096e-07	6.02471e-06	UP
MAS1	0.0576032	0.0188165	0.0704139	UP
MAST1	0.0573593	0.00672602	0.0304903	UP
MBOAT7	0.253794	3.80643e-11	2.84336e-09	UP
MCAT	0.0518157	0.00231167	0.0126022	UP
MCEMP1	0.564752	9.43256e-23	2.74794e-19	UP
MCL1	0.10262	0.000372905	0.00277449	UP
MCOLN1	0.151844	2.72459e-05	0.000301803	UP
MCRS1	0.0584398	0.0349777	0.113901	UP
MDH2	0.0421877	0.0466641	0.142462	UP
ME1	0.252099	9.36063e-05	0.000858217	UP
MED11	0.0988657	0.000470508	0.00338969	UP
MED20	0.110165	4.57962e-05	0.000465066	UP
MED8	0.0925768	3.9073e-05	0.000407808	UP
MEF2A	0.0747363	0.0002435	0.00193686	UP
MEF2B	0.0554699	0.0325257	0.107934	UP
MEF2C	0.0942904	0.000545026	0.00383179	UP
MEFV	0.149307	0.000117176	0.00103679	UP
MEGF9	0.235564	1.10707e-11	9.81045e-10	UP
MERTK	0.702938	1.02726e-15	3.15019e-13	UP
TLNRD1	0.0499731	0.044085	0.136574	UP
MET	0.0676375	0.0192471	0.0715999	UP
METRNL	0.116154	0.000805473	0.00526721	UP
TMT1B	0.381914	2.40693e-09	1.01074e-07	UP
METTL9	0.19389	5.13504e-10	2.72613e-08	UP
MFAP4	0.0635914	0.0310047	0.104045	UP
MFN2	0.0675121	0.0181551	0.0683448	UP
SLC49A3	0.138525	1.16375e-05	0.000144267	UP
MGAM	0.429231	2.63801e-07	5.66128e-06	UP
MGAT1	0.116362	1.27135e-05	0.000155948	UP
MGAT4B	0.0735004	0.0146322	0.0573999	UP
MGC16025	0.123665	2.17943e-06	3.48859e-05	UP
MGST1	0.45058	1.76983e-13	2.62724e-11	UP
MGST2	0.283968	9.21612e-11	6.15446e-09	UP
MGST3	0.197904	0.000822759	0.0053622	UP
MIA-RAB4B	0.105098	0.00394119	0.0195975	UP
MICAL2	0.245173	7.55309e-11	5.16224e-09	UP
MICAL2	0.186876	6.47837e-06	8.82437e-05	UP
MICU1	0.220174	4.17556e-13	5.75832e-11	UP
MID1IP1	0.0906419	0.0192948	0.0717316	UP
MIDN	0.16352	0.00103437	0.00648465	UP
MIEN1	0.108042	0.00245664	0.0132472	UP
MIER2	0.0724769	0.0221966	0.0800547	UP
MIF4GD	0.0950595	0.00064891	0.00441052	UP
MIIP	0.100776	9.45425e-05	0.000866119	UP
MILR1	0.468825	1.92841e-15	5.5486e-13	UP
MIR126	0.0623893	0.0333505	0.109845	UP
MIR197	0.0600536	0.0254487	0.0891597	UP
MIR21	0.643434	8.33691e-13	1.05598e-10	UP
MIR219A1	0.0609871	0.0232509	0.083022	UP
MIR221	0.202285	0.00112659	0.00696084	UP
MIR222	0.117867	0.00109825	0.00680737	UP
MIR223	0.407788	3.33316e-09	1.34866e-07	UP
MIR22HG	0.192745	1.75217e-07	3.96853e-06	UP
MIR23A	0.177655	0.00300224	0.0156779	UP
MIR26B	0.14819	6.67673e-05	0.000640889	UP
MIR503HG	0.0781831	0.00228903	0.0125159	UP
MIR7641-2	0.59705	2.32661e-14	4.23625e-12	UP
MIRLET7A1	0.0600653	0.0237489	0.0844382	UP
MISP3	0.0477208	0.0431303	0.134177	UP
MITF	0.283745	8.63379e-16	2.71918e-13	UP
MIXL1	0.0554447	0.0264482	0.091986	UP
MKNK1	0.167088	1.82128e-10	1.09399e-08	UP
MLEC	0.064216	0.00266075	0.0141644	UP
MLKL	0.151168	1.02541e-05	0.000130235	UP
MLLT1	0.0620193	0.0391026	0.12443	UP
MLNR	0.0554871	0.0335238	0.11026	UP
MLST8	0.0488439	0.0200535	0.0739621	UP
MLX	0.0596055	0.0201415	0.0742134	UP
MLXIP	0.0851794	0.0449182	0.138602	UP
MMP14	0.133873	6.03434e-06	8.29713e-05	UP
MMP19	0.143237	3.40861e-06	5.13985e-05	UP
MMP25	0.178882	3.82676e-05	0.000400838	UP
MMP9	0.168678	0.00327471	0.0168403	UP
MNDA	0.306943	1.74569e-10	1.0629e-08	UP
MNT	0.0753434	0.0152148	0.0592081	UP
MNX1	0.0706044	0.00212484	0.011773	UP
MOB3A	0.0605441	0.0371734	0.119268	UP
MOB3B	0.0923447	0.000410195	0.00301109	UP
MOSPD2	0.246217	3.2352e-07	6.649e-06	UP
MPC1L	0.0599212	0.0195069	0.0723813	UP
MPDU1	0.0978238	0.00195618	0.0110256	UP
MPEG1	0.119118	2.42998e-05	0.000272537	UP
MPND	0.0473315	0.0283836	0.0969526	UP
MPP1	0.15328	0.00135544	0.00809998	UP
MPP3	0.163542	3.27336e-08	9.60816e-07	UP
MPPE1	0.0837488	0.00366209	0.018406	UP
MPST	0.0537748	0.00561631	0.0262207	UP
MPV17	0.115887	0.000313404	0.00240525	UP
MPV17L2	0.0990316	5.33541e-05	0.000529276	UP
MPZL1	0.125378	0.000113422	0.00100739	UP
MPZL2	0.179254	0.00123989	0.00751933	UP
MRC1	0.427787	4.5077e-10	2.45459e-08	UP
MROH2A	0.0424237	0.0148365	0.058007	UP
MROH6	0.112558	0.0165124	0.0633685	UP
MRPL12	0.0356274	0.0475378	0.144561	UP
MRPL20	0.0917253	0.00057309	0.00398938	UP
MRPL21	0.0902389	0.0272475	0.0940926	UP
MRPL23	0.105612	0.00033724	0.00256435	UP
MRPL28	0.142441	0.00027676	0.00215797	UP
MRPL4	0.0535816	0.033828	0.111042	UP
MRPL40	0.072868	0.0151849	0.0591311	UP
MRPL51	0.108464	0.0019018	0.0107659	UP
MRPL53	0.119413	0.00197682	0.0111204	UP
MRPS11	0.138037	2.10977e-05	0.000240913	UP
IRAG1	0.13992	4.55683e-07	8.917e-06	UP
IRAG1-AS1	0.0590275	0.0126615	0.0511063	UP
MS4A4A	0.646945	3.09272e-13	4.44931e-11	UP
MS4A6A	0.168649	5.71285e-06	7.9205e-05	UP
MS4A6E	0.0910922	0.00312848	0.0162136	UP
MSANTD1	0.077969	0.00167273	0.00964486	UP
MSGN1	0.0581868	0.0342797	0.112206	UP
MSI1	0.0446498	0.0449673	0.138717	UP
MSRA	0.0818065	0.000144434	0.00124351	UP
MSRB1	0.304563	2.41657e-14	4.36594e-12	UP
MSRB2	0.243097	1.61656e-08	5.18233e-07	UP
MT1F	0.111769	0.0326993	0.108328	UP
MTF1	0.174292	0.000246346	0.0019555	UP
MTFR1L	0.0741638	9.89337e-05	0.000898577	UP
MTHFD2	0.179399	1.74708e-06	2.8735e-05	UP
MTHFR	0.0607189	0.0147148	0.0576278	UP
MTHFS	0.174245	1.11049e-06	1.91428e-05	UP
MTMR11	0.0874801	0.00203037	0.0113695	UP
MTMR14	0.102918	1.12699e-05	0.000140534	UP
MTMR3	0.150822	9.85382e-08	2.45618e-06	UP
MTSS2	0.0953223	0.000291109	0.00225327	UP
MTX1	0.114709	4.11702e-05	0.000425693	UP
MUL1	0.052873	0.0281743	0.0964214	UP
MVB12A	0.114338	8.1801e-05	0.000764723	UP
MVP	0.0727398	0.0183252	0.0688739	UP
MXD1	0.430581	2.76247e-16	1.00597e-13	UP
MXRA5Y	0.0604539	0.0424541	0.132703	UP
MYBPC3	0.0969106	3.85632e-05	0.000403283	UP
MYC	0.11441	0.00765139	0.0338889	UP
MYCBP	0.065713	0.00211781	0.0117407	UP
MYCL	0.085858	0.00211063	0.011714	UP
MYD88	0.136909	2.83705e-06	4.38173e-05	UP
COPS9	0.0921498	0.00888062	0.0383494	UP
MYH7	0.0505125	0.0297408	0.100718	UP
MYH8	0.071546	0.00534373	0.0251382	UP
MYL6	0.148532	5.85722e-05	0.000571882	UP
MYL6B	0.0496485	0.0357509	0.115703	UP
MYO1E	0.169692	4.64833e-07	9.06879e-06	UP
MYO1F	0.0963034	0.000111432	0.000993127	UP
MYO5B	0.0515514	0.0276822	0.0952268	UP
MYO7A	0.231659	1.43317e-13	2.21202e-11	UP
MYO9B	0.0490438	0.0362682	0.116992	UP
NAA38	0.153024	8.53486e-06	0.000111749	UP
NAAA	0.166112	0.000100344	0.000906795	UP
NACC2	0.174003	1.17479e-07	2.83566e-06	UP
NADK	0.101199	0.00116154	0.00713892	UP
NADSYN1	0.0508128	0.0115767	0.0474512	UP
NAGA	0.22784	3.60436e-10	2.01447e-08	UP
NAGK	0.137169	1.33911e-05	0.000162888	UP
NAGPA	0.134099	1.13387e-06	1.95025e-05	UP
NAIF1	0.0581868	0.00778178	0.034388	UP
NAIP	0.234836	2.4566e-09	1.02789e-07	UP
NAMPT	0.572998	1.18593e-12	1.40301e-10	UP
NANS	0.188329	2.54378e-07	5.47418e-06	UP
NAPA	0.0865886	0.00567298	0.0264218	UP
NAPRT	0.217372	5.72027e-07	1.08124e-05	UP
NAPSA	0.124066	9.24137e-06	0.000119613	UP
NAPSB	0.180445	0.004233	0.0208395	UP
NARF	0.0697398	0.00824994	0.036125	UP
NAT16	0.0687834	0.0144683	0.0568729	UP
NATD1	0.0930762	0.000457643	0.00331134	UP
NCBP2AS2	0.0863867	0.00330597	0.0169599	UP
NCEH1	0.168189	7.44041e-06	9.94872e-05	UP
NCF1	0.10267	0.00743864	0.0331419	UP
NCF2	0.258704	2.60414e-12	2.84864e-10	UP
NCF4	0.342663	2.72853e-13	3.97445e-11	UP
NCKAP5L	0.114522	0.00213143	0.0117965	UP
NCLN	0.0764871	0.00713777	0.0320526	UP
NCOR2	0.1169	0.00304757	0.0158754	UP
NCSTN	0.198084	4.62693e-08	1.28223e-06	UP
NDN	0.0591955	0.0226511	0.0813164	UP
NDST1	0.164418	0.00037587	0.00279338	UP
NDST2	0.117556	8.15581e-06	0.000107755	UP
NDUFA13	0.0678129	0.000487996	0.00349194	UP
NDUFA2	0.195949	0.000169766	0.00142169	UP
NDUFA3	0.0881317	0.00533258	0.0251123	UP
NDUFA7	0.101737	4.19788e-05	0.000432519	UP
NDUFAF3	0.066277	0.0431228	0.134177	UP
NDUFB10	0.143665	0.000185047	0.00152987	UP
NDUFB11	0.100901	0.00645311	0.0294433	UP
NDUFB3	0.15122	0.00347477	0.0176896	UP
NDUFB7	0.0564118	0.0195191	0.0724025	UP
NDUFB9	0.116889	0.00778799	0.0344024	UP
NDUFS3	0.0888055	0.0391897	0.124588	UP
NDUFS7	0.134447	8.88767e-08	2.24904e-06	UP
NDUFS8	0.083296	0.000544341	0.0038316	UP
NDUFV3	0.0584291	0.0152125	0.0592081	UP
NEDD4L	0.1712	4.87885e-05	0.00049073	UP
NEK4	0.14561	3.1973e-09	1.30458e-07	UP
NEK6	0.197011	2.54077e-08	7.76085e-07	UP
NEU1	0.183269	2.17122e-09	9.2509e-08	UP
NFAM1	0.224282	2.5066e-06	3.9606e-05	UP
NFE2	0.416378	2.60395e-11	2.0365e-09	UP
NFIA	0.136022	0.000544769	0.00383179	UP
NFIC	0.110538	0.00503248	0.0239851	UP
NFKBIA	0.308272	5.29416e-11	3.8082e-09	UP
NFKBIZ	0.188361	4.55384e-07	8.917e-06	UP
NFYC	0.0830823	4.00734e-05	0.000416384	UP
NHLH1	0.0636492	0.0134467	0.0536284	UP
NHLRC1	0.0974576	0.000354762	0.00266712	UP
NHS	0.106364	9.42197e-05	0.000863502	UP
NHSL1	0.144324	2.72856e-05	0.000302099	UP
NINJ1	0.198307	6.87882e-09	2.49328e-07	UP
NINJ2	0.141879	2.29609e-07	4.9872e-06	UP
NISCH	0.0826751	0.000679376	0.00457524	UP
NIT1	0.0613149	0.0181762	0.0684131	UP
NKAPL	0.0864302	0.00172317	0.00988924	UP
NKIRAS2	0.168897	7.62758e-06	0.000101756	UP
NKX2-2	0.0641399	0.0210014	0.0765975	UP
NKX2-8	0.0561342	0.0329192	0.108763	UP
NKX3-2	0.0547477	0.039314	0.124949	UP
NKX6-2	0.0419633	0.0471761	0.14378	UP
NLRC4	0.389847	1.18416e-12	1.40301e-10	UP
NLRP10	0.0754416	0.014279	0.0563314	UP
NLRP12	0.338462	1.79369e-11	1.47196e-09	UP
NLRP3	0.341221	1.62585e-11	1.33894e-09	UP
NLRP5	0.0517638	0.0481592	0.145951	UP
NLRX1	0.075064	0.00034445	0.0026098	UP
NMB	0.104299	5.58059e-05	0.000549013	UP
NME1	0.1103	0.00040609	0.0029856	UP
NMNAT1	0.118146	0.000220155	0.00177477	UP
NMNAT2	0.0558486	0.0127265	0.0513245	UP
NOD2	0.23035	3.53348e-07	7.16097e-06	UP
NOL12	0.0713077	0.00457743	0.0222161	UP
NOL3	0.0884861	0.000801039	0.00524116	UP
NOL4	0.0550813	0.0473948	0.14422	UP
NOP10	0.224962	1.42563e-09	6.56635e-08	UP
NOP16	0.0648939	0.00836759	0.0365951	UP
NOTCH2	0.105382	0.000194418	0.00159265	UP
NPC1L1	0.0475295	0.0490891	0.148234	UP
NPC2	0.195562	4.09016e-06	5.96528e-05	UP
NPEPL1	0.100731	0.00141146	0.00838957	UP
NPFF	0.100258	0.000456706	0.00330661	UP
NPL	0.498462	2.73108e-21	5.30421e-18	UP
NPTN	0.0846058	8.15076e-05	0.000762286	UP
NPY4R	0.0658921	0.032103	0.106961	UP
NQO2	0.151733	0.00612768	0.0281736	UP
NR1H2	0.108435	0.00133686	0.0080074	UP
NR6A1	0.0990446	9.75352e-05	0.000888298	UP
NRBF2	0.07376	0.0314328	0.105164	UP
NREP	0.110481	0.00306135	0.015933	UP
NRG1	0.722906	1.29388e-11	1.10865e-09	UP
NRG4	0.0591725	0.0180901	0.0681551	UP
NRK	0.0521555	0.0428816	0.1337	UP
NRM	0.182138	1.32838e-06	2.24994e-05	UP
NRN1	0.0926367	0.000367928	0.00274047	UP
NRP2	0.101925	0.000126295	0.00110947	UP
NRROS	0.116515	9.01079e-05	0.000830717	UP
NSDHL	0.0949371	5.29309e-07	1.01033e-05	UP
NSFL1C	0.16107	3.72744e-08	1.06811e-06	UP
NSUN7	0.126083	7.7307e-05	0.000728555	UP
NT5DC2	0.238766	1.54436e-10	9.57259e-09	UP
NTSR1	0.174988	9.03415e-05	0.000832542	UP
NUAK2	0.0920414	0.0050649	0.0240903	UP
NUBP1	0.136091	8.71746e-05	0.000806867	UP
NUCB1	0.0994865	0.00107136	0.00666909	UP
NUDT14	0.0890938	0.00176012	0.0100839	UP
NUDT16	0.190628	3.22808e-09	1.31298e-07	UP
NUDT16L2P	0.192551	2.32822e-06	3.70386e-05	UP
NUDT17	0.0620241	0.018583	0.069708	UP
NUDT22	0.0548839	0.0092817	0.0398158	UP
NUMB	0.206762	4.13245e-13	5.73279e-11	UP
NXF1	0.0722493	0.00209447	0.0116445	UP
NXF3	0.055702	0.0163079	0.0626966	UP
NXT1	0.0472432	0.0174342	0.0661547	UP
NYNRIN	0.0786304	0.0364855	0.117546	UP
OAZ1	0.104034	0.000675786	0.00455726	UP
OAZ3	0.0576689	0.0338971	0.111221	UP
OBP2A	0.0637808	0.0299042	0.101154	UP
OCEL1	0.109441	7.76402e-05	0.000730514	UP
CIMAP1B	0.119201	0.0473833	0.14422	UP
OGFR	0.0664114	0.0458784	0.140727	UP
OGFRL1	0.175865	1.14164e-09	5.38602e-08	UP
OLFML2B	0.359035	5.20456e-11	3.75534e-09	UP
OPA3	0.0557624	0.0168077	0.0642693	UP
OPLAH	0.102081	0.000339982	0.00258099	UP
OR10H4	0.0671182	0.0208779	0.0762665	UP
OR12D3	0.069484	0.00953419	0.0406644	UP
OR13C5	0.0719818	0.0354372	0.114932	UP
OR1R1	0.069925	0.00760354	0.0337282	UP
OR51N1P	0.0608076	0.0385403	0.122958	UP
OR52B2	0.0914604	0.00103477	0.00648465	UP
OR52K1	0.215036	0.00111119	0.00687844	UP
OR52K2	0.218768	4.12656e-05	0.000426169	UP
OR52K3P	0.263033	1.44382e-05	0.000174441	UP
OR52L2P	0.0748961	0.0223227	0.0804102	UP
OR5M6P	0.145808	0.0215413	0.0782239	UP
OR6C72P	0.120224	0.0161002	0.0620012	UP
ORAI3	0.181654	2.56632e-11	2.01383e-09	UP
ORMDL2	0.118714	0.000440195	0.003205	UP
OS9	0.179499	2.86935e-10	1.63905e-08	UP
OSBPL11	0.203934	2.94952e-08	8.83725e-07	UP
OSCAR	0.224954	1.14037e-06	1.96e-05	UP
OSCP1	0.046088	0.0400142	0.126777	UP
OSM	0.132258	0.00051026	0.00362675	UP
OSR2	0.0599064	0.0097229	0.0412829	UP
OTUD1	0.257045	1.56552e-06	2.60056e-05	UP
OXER1	0.0770687	0.0267762	0.0927262	UP
OXGR1	0.224735	3.64826e-09	1.45253e-07	UP
P2RX1	0.170473	0.00564341	0.0263103	UP
P2RX4	0.196817	2.09606e-11	1.70212e-09	UP
P2RY1	0.076943	0.0288577	0.0982697	UP
P2RY2	0.140753	0.0144229	0.0567257	UP
P4HA2	0.0547897	0.0296347	0.100461	UP
P4HB	0.114731	3.84335e-05	0.000402215	UP
PABPC5	0.0482835	0.0370322	0.118946	UP
PACSIN2	0.0955874	0.00210001	0.0116661	UP
PADI2	0.392206	4.03355e-06	5.89749e-05	UP
PADI4	0.337898	6.45491e-08	1.70304e-06	UP
PAFAH1B3	0.152827	0.000119767	0.00105811	UP
PAK1	0.190949	1.55029e-07	3.588e-06	UP
PALM3	0.0526608	0.0349761	0.113901	UP
PAMR1	0.0559909	0.0408985	0.129105	UP
PANX2	0.0762832	0.00332882	0.0170475	UP
PARK7	0.0884451	0.00339387	0.017333	UP
PARL	0.0724788	0.00100329	0.00631965	UP
PARVG	0.129709	2.78708e-05	0.000307265	UP
PC	0.0717309	0.00697128	0.0314017	UP
PCBD1	0.159013	1.43657e-06	2.40869e-05	UP
PCBP1	0.079552	1.42441e-05	0.000172274	UP
PCDH8	0.0518633	0.0286348	0.0976109	UP
PCGF1	0.0790176	0.000896634	0.0057425	UP
PCK2	0.055036	0.0408097	0.128894	UP
PCMT1	0.121414	0.000470856	0.00339115	UP
PCSK1N	0.0502375	0.0462707	0.141576	UP
PCSK5	0.154877	4.39286e-07	8.65628e-06	UP
PCTP	0.165824	1.89692e-06	3.08726e-05	UP
PDCD5	0.0528492	0.0290462	0.0987866	UP
PDE1B	0.107273	0.000876898	0.00564718	UP
PDE6H	0.0768935	0.000677915	0.00456764	UP
PDIA5	0.114716	7.09629e-05	0.000675597	UP
PDK4	0.718919	7.67063e-18	5.06154e-15	UP
PDLIM2	0.0636838	0.0232005	0.0829056	UP
PDLIM4	0.0539472	0.0279347	0.095793	UP
PDLIM7	0.181495	2.43903e-06	3.86431e-05	UP
PDSS1	0.166405	7.11469e-07	1.30769e-05	UP
PDXK	0.0678908	0.00426088	0.0209547	UP
NHERF4	0.0510184	0.0369281	0.118694	UP
PECAM1	0.154467	1.11275e-08	3.77494e-07	UP
PEF1	0.0511124	0.0187679	0.0702882	UP
PEG3	0.0592749	0.0325107	0.107918	UP
PELI1	0.233156	2.63101e-06	4.12611e-05	UP
PELI3	0.0714814	0.00489564	0.0234576	UP
PEMT	0.0814511	0.0216636	0.0785947	UP
PEPD	0.0951415	9.47774e-05	0.00086793	UP
GATB	0.065538	0.00227945	0.0124765	UP
PFDN2	0.0689524	0.00114538	0.00705636	UP
PFKFB3	0.306166	8.21333e-09	2.91355e-07	UP
PFKFB4	0.220845	2.65191e-08	8.07914e-07	UP
PGA3	0.38228	2.1333e-05	0.000243242	UP
PGAM1	0.179527	7.32116e-08	1.89586e-06	UP
PGAM4	0.166173	3.19085e-07	6.61031e-06	UP
PGBD5	0.0572221	0.0390637	0.124323	UP
PGD	0.346855	2.8694e-16	1.02883e-13	UP
PGK1	0.137135	2.32246e-06	3.69722e-05	UP
PGLS	0.16913	1.74566e-06	2.87319e-05	UP
PGM5	0.0800396	0.0218927	0.0792286	UP
PGP	0.0539905	0.0218901	0.0792286	UP
PGPEP1	0.0589018	0.00238974	0.0129494	UP
PGS1	0.196589	7.79958e-12	7.15658e-10	UP
PHC2	0.272415	9.88643e-13	1.21912e-10	UP
PHF21A	0.154661	4.1707e-08	1.17253e-06	UP
PHF23	0.0899735	0.000288725	0.00223853	UP
PHKA2	0.0555891	0.00166679	0.0096154	UP
PHKG1	0.0411638	0.0429108	0.133754	UP
PHKG2	0.076529	0.0133714	0.0534075	UP
PHLDA3	0.103985	0.00117698	0.00722238	UP
PHLDB1	0.0604814	0.0178766	0.0675703	UP
PHPT1	0.176911	1.78985e-10	1.08349e-08	UP
PHYH	0.0790569	0.00129908	0.00782334	UP
PHYKPL	0.107046	0.000118172	0.00104481	UP
PI3	0.0636115	0.035576	0.115286	UP
PICK1	0.136725	0.000219764	0.00177349	UP
PIGZ	0.0862674	0.0160022	0.0617107	UP
PIK3AP1	0.153941	7.49556e-07	1.36734e-05	UP
PIK3R2	0.0501368	0.0322465	0.107286	UP
PIK3R6	0.169284	0.000159289	0.00134606	UP
PILRA	0.137934	0.00020204	0.00164757	UP
PIM1	0.155721	9.87537e-05	0.000897993	UP
PIM3	0.1509	8.2524e-09	2.92296e-07	UP
PISD	0.138604	3.22248e-05	0.000346417	UP
PITPNA	0.0914429	0.000455864	0.00330257	UP
PITX3	0.0524253	0.032651	0.108245	UP
PIWIL1	0.0545694	0.0326569	0.108246	UP
PKM	0.18653	4.44626e-11	3.24842e-09	UP
PKP1	0.0549081	0.0294157	0.0998343	UP
PLA2G15	0.249918	2.37156e-10	1.38874e-08	UP
PLA2G4A	0.328232	4.12054e-09	1.60055e-07	UP
PLA2G7	0.213897	0.0147483	0.0577201	UP
PLAUR	0.249618	8.58089e-10	4.16638e-08	UP
PLB1	0.477938	2.30813e-20	2.98851e-17	UP
PLBD1	0.562317	2.76592e-18	2.3875e-15	UP
PLBD2	0.171948	2.24554e-06	3.58456e-05	UP
PLCB2	0.0619832	0.0137523	0.0546762	UP
PLCB3	0.096784	0.000150196	0.00128458	UP
PLD1	0.22098	4.48354e-07	8.80314e-06	UP
PLD2	0.137765	0.000518495	0.00367744	UP
PLD3	0.19516	3.45763e-06	5.20229e-05	UP
PLD5	0.0578187	0.0398224	0.126307	UP
PLEKHG2	0.112136	0.000584966	0.00405751	UP
PLEKHG6	0.0668152	0.00309094	0.0160619	UP
PLEKHJ1	0.0541706	0.0115411	0.04733	UP
PLEKHM1	0.121465	0.00372821	0.0186819	UP
PLEKHO1	0.0715132	0.0266561	0.0924748	UP
PLEKHO2	0.11262	0.000585613	0.00406079	UP
PLIN2	0.318384	1.32167e-13	2.08127e-11	UP
PLIN3	0.341254	7.81839e-18	5.06154e-15	UP
PLK3	0.293689	4.08643e-10	2.2515e-08	UP
PLOD1	0.183912	5.97843e-06	8.2397e-05	UP
PLOD3	0.0767756	0.0238964	0.0848459	UP
PLP2	0.194567	0.000827538	0.00538582	UP
PLSCR1	0.355697	5.30503e-10	2.78488e-08	UP
PLTP	0.0586231	0.0381215	0.121807	UP
PLXDC2	0.177716	1.57724e-08	5.07723e-07	UP
PLXNA2	0.17924	8.84455e-11	5.95755e-09	UP
PLXNB1	0.0522465	0.0149472	0.0583225	UP
PLXNB2	0.173949	0.000189181	0.00155797	UP
PLXNC1	0.182314	1.3249e-07	3.15727e-06	UP
PLXND1	0.209716	1.4277e-06	2.39726e-05	UP
PMF1	0.065558	0.00511133	0.0242582	UP
PMVK	0.0372722	0.0428167	0.133651	UP
PNKD	0.267965	1.27977e-11	1.10061e-09	UP
PNP	0.132158	8.62387e-05	0.000799157	UP
PNPLA1	0.176991	1.39847e-08	4.57765e-07	UP
PNPLA2	0.0987511	0.00853837	0.037182	UP
PNPLA6	0.090343	0.0124845	0.0505234	UP
PNPO	0.0711318	0.0233929	0.0833377	UP
POC1A	0.0425414	0.0355704	0.115283	UP
POC1B-GALNT4	0.0977994	0.00295785	0.0154842	UP
PODNL1	0.0560951	0.0224722	0.0808342	UP
POLD4	0.0779113	0.00096173	0.00609244	UP
POLDIP2	0.0654245	0.000187643	0.00154749	UP
POLR2E	0.0915581	0.000712604	0.00475228	UP
POLR2J	0.0494701	0.0411249	0.12968	UP
POLR2L	0.105938	0.00436468	0.021366	UP
POM121L3P	0.0724603	0.0344187	0.112505	UP
POM121L4P	0.0972175	0.0072455	0.0324503	UP
POM121L8P	0.118268	0.00017563	0.00146344	UP
POM121L9P	0.127329	0.000145566	0.00125187	UP
POR	0.132606	2.46773e-05	0.000276239	UP
POU2F2	0.149292	9.96756e-05	0.000902502	UP
PP13439	0.153703	1.76805e-06	2.90388e-05	UP
PLPP3	0.0966804	0.000705544	0.00471563	UP
PPARA	0.0424531	0.01497	0.058399	UP
PPARG	0.693401	3.68716e-19	3.73622e-16	UP
PPARGC1B	0.118452	0.000161089	0.00135682	UP
PPCDC	0.0493853	0.0415791	0.130775	UP
PPFIA1	0.0740398	0.00122314	0.0074294	UP
PPFIA4	0.0494739	0.0249445	0.0877461	UP
PPIB	0.061731	0.00311884	0.0161708	UP
PPIF	0.24087	1.18777e-09	5.58106e-08	UP
PPM1D	0.0814476	0.00362986	0.0183011	UP
PPM1F	0.0898255	0.0275051	0.0947155	UP
PPM1H	0.101152	0.000149307	0.00127979	UP
PPM1J	0.0591749	0.0209543	0.0764618	UP
PPM1M	0.130236	9.91397e-05	0.000899149	UP
PPP1R11	0.0874421	0.0310972	0.104315	UP
PPP1R14B	0.0683117	0.00693545	0.0312585	UP
PPP1R14BP5	0.0606481	0.0186611	0.0699558	UP
PPP1R15A	0.241999	2.49099e-05	0.000278441	UP
PPP1R3B	0.138649	3.28599e-09	1.3342e-07	UP
PPP1R3D	0.0609883	0.00242411	0.0130991	UP
PPP1R7	0.083042	0.00293518	0.0153897	UP
PTPA	0.0838438	0.00036239	0.00271135	UP
PPP4C	0.113446	2.91233e-08	8.76936e-07	UP
PQBP1	0.0500727	0.0171081	0.0651641	UP
SLC66A2	0.0993811	5.6493e-06	7.8464e-05	UP
SLC66A1	0.0681748	0.00414882	0.020477	UP
PRAM1	0.250964	1.36097e-09	6.2934e-08	UP
PRAMEF14	0.0455455	0.0294001	0.0998103	UP
PRDM6	0.0728047	0.00660112	0.0300005	UP
PRDX3	0.212804	6.70658e-08	1.75622e-06	UP
PRDX5	0.173046	5.52025e-08	1.48221e-06	UP
PREB	0.0387735	0.0496538	0.149436	UP
PRELID1	0.145062	1.70064e-05	0.000200583	UP
PRG2	0.0594124	0.0131112	0.0525665	UP
PRICKLE4	0.101973	6.03852e-05	0.00058786	UP
PRKACA	0.207049	1.47448e-09	6.75134e-08	UP
PRKAG1	0.0590859	0.0128168	0.0515725	UP
PRKCD	0.18424	2.47405e-08	7.58397e-07	UP
CAVIN3	0.164233	9.30486e-05	0.000853776	UP
PRL	0.175371	3.32057e-08	9.72227e-07	UP
PRMT5	0.0437177	0.0229429	0.0821995	UP
PRND	0.0479464	0.048481	0.146607	UP
PROK2	0.298838	8.50683e-05	0.000791458	UP
PRR13	0.0870126	0.0114754	0.04715	UP
PRR14L	0.040753	0.0163866	0.0629482	UP
PRR16	0.106913	0.00122798	0.00745297	UP
PRR23C	0.0828429	0.00399871	0.0198285	UP
PRRG1	0.104422	0.00482622	0.0232157	UP
PRRG3	0.0571066	0.0200276	0.0738783	UP
PRRG4	0.20171	3.48238e-06	5.23277e-05	UP
PRSS16	0.0463459	0.0269727	0.0933234	UP
PRUNE2	0.076923	0.0424939	0.13281	UP
PSAP	0.0886889	2.42989e-05	0.000272537	UP
PSENEN	0.118506	0.00436124	0.0213536	UP
PSMA7	0.0981792	0.00209789	0.0116579	UP
PSMB3	0.178515	3.83206e-06	5.65969e-05	UP
PSMB3P2	0.0959298	0.000545831	0.00383467	UP
PSMB5	0.086457	0.0188881	0.0706023	UP
PSMC3	0.0603239	0.0105959	0.0441864	UP
PSMD2	0.0786424	0.0139687	0.0553287	UP
PSMD3	0.0675954	0.000551814	0.00386436	UP
PSMD4	0.0895665	0.000344855	0.00261105	UP
PSMD7	0.097621	0.000825727	0.00537853	UP
PSMD8	0.07462	0.0023007	0.0125662	UP
PSRC1	0.0743584	0.00146558	0.00864706	UP
PSTPIP1	0.0870201	0.00031869	0.0024392	UP
PTAFR	0.25081	6.49362e-11	4.53115e-09	UP
PTDSS2	0.0578459	0.000352612	0.0026561	UP
PTGFR	0.138856	0.00269501	0.014301	UP
PTGFRN	0.318143	3.62031e-18	2.72177e-15	UP
PTGS2	0.675687	3.21307e-07	6.62381e-06	UP
PTK2B	0.0743288	0.00772332	0.0341685	UP
PTN	0.0581206	0.00526727	0.024855	UP
PTPN18	0.109166	0.00335177	0.0171395	UP
PTPN6	0.102311	3.62661e-06	5.413e-05	UP
PTPRE	0.233713	1.36345e-13	2.11844e-11	UP
PTPRJ	0.0608628	0.0038912	0.0193986	UP
PTPRO	0.262243	5.41746e-13	7.35433e-11	UP
CAVIN1	0.0517146	0.0375313	0.120234	UP
PTRHD1	0.10641	0.00123096	0.00746712	UP
PTTG1IP	0.177969	1.50282e-11	1.25537e-09	UP
PTX3	0.19693	0.000258176	0.00203898	UP
PUF60	0.0366688	0.0353093	0.114719	UP
PVR	0.13267	2.30235e-05	0.000260226	UP
NECTIN2	0.25764	7.88072e-09	2.81268e-07	UP
PWWP2B	0.048514	0.0171006	0.0651641	UP
PXK	0.108965	5.18237e-06	7.2803e-05	UP
PYCARD	0.300753	2.71329e-13	3.97445e-11	UP
PYDC1	0.071235	0.00255542	0.0136817	UP
PYGL	0.418517	5.57927e-18	3.94032e-15	UP
QPCT	0.4544	5.42755e-13	7.35433e-11	UP
QSOX1	0.269656	3.9026e-09	1.53121e-07	UP
RAB11FIP1	0.101564	0.0137925	0.0548173	UP
RAB13	0.134349	0.000113735	0.00100979	UP
RAB20	0.190634	1.74697e-05	0.00020488	UP
RAB24	0.119814	0.0221843	0.0800547	UP
RAB31	0.141292	1.8741e-05	0.00021766	UP
RAB32	0.255926	3.19878e-08	9.42487e-07	UP
RAB34	0.231511	3.06849e-09	1.25905e-07	UP
RAB39A	0.161243	0.000146436	0.00125795	UP
RAB3A	0.0822871	0.00270169	0.0143234	UP
RAB3B	0.0572839	0.0422206	0.132151	UP
RAB3D	0.212071	6.32641e-09	2.32194e-07	UP
RAB40C	0.0759286	0.00146374	0.00864079	UP
RAB5C	0.09768	4.8497e-05	0.000488525	UP
RAB7A	0.0750014	0.00708971	0.0318691	UP
RABAC1	0.0815931	0.00182351	0.0104037	UP
RAC1P2	0.175583	2.25876e-07	4.94297e-06	UP
RAC1P4	0.107084	0.00128749	0.00776542	UP
RAD23B	0.0335179	0.0125077	0.0505997	UP
RAPH1	0.248154	7.48768e-11	5.13258e-09	UP
RASAL2	0.0866609	0.000295195	0.00228262	UP
RASD1	0.0925125	0.00179498	0.0102634	UP
RASGRP4	0.30024	5.28449e-07	1.00951e-05	UP
RASSF2	0.151259	5.28937e-09	1.99473e-07	UP
RASSF4	0.225882	6.77944e-08	1.77132e-06	UP
RBM47	0.428974	8.37209e-18	5.18349e-15	UP
RBMS2	0.145813	0.00732974	0.0327443	UP
RBP4	0.128797	6.03419e-07	1.13049e-05	UP
RBP7	0.415412	3.86023e-11	2.86518e-09	UP
RCAN1	0.0545346	0.0101109	0.0426044	UP
RCBTB2	0.189188	5.52029e-08	1.48221e-06	UP
RCN3	0.292209	2.29841e-11	1.84079e-09	UP
RCOR1	0.14863	3.34648e-08	9.76133e-07	UP
RCVRN	0.258203	4.95765e-08	1.35614e-06	UP
REEP4	0.149806	0.000313531	0.00240525	UP
RELB	0.0750421	0.0061671	0.0283101	UP
RELT	0.159834	6.89603e-05	0.000659225	UP
[truncated: 3,470 more rows]

## Sheet: Table S7
Table S7. Expression diversity of HF.
Symbol	log2FC	pvalue	adjusted.pvalue	Significant
MARCHF2	0.24561	0.00360729	0.0420358	UP
A2M	0.290695	0.00492634	0.0503346	UP
A3GALT2	0.118583	0.0238387	0.125926	UP
AAAS	0.111002	0.0440457	0.179935	UP
AADAT	0.0929155	0.0070369	0.0621926	UP
AANAT	0.0845172	0.0178391	0.106187	UP
AAR2	0.10324	0.00414254	0.0451571	UP
ABCA1	0.251319	0.0423418	0.176123	UP
ABCA7	0.245159	3.62373e-05	0.00313958	UP
ABCB8	0.114978	0.0105992	0.0790483	UP
ABCC13	0.0822949	0.00190504	0.0297908	UP
ABCC3	0.266723	0.000751822	0.0172964	UP
ABCC5	0.125984	0.00409448	0.0448927	UP
ABCD1	0.314648	0.000138155	0.00665256	UP
ABCF1	0.0867851	0.0121097	0.0849571	UP
ABCF3	0.081387	0.00144935	0.0254732	UP
ABHD14B	0.132098	0.0101534	0.0767052	UP
ABHD16A	0.217327	1.48327e-06	0.000611072	UP
ABHD17A	0.201951	0.00164338	0.0273356	UP
ABHD4	0.275199	2.0024e-05	0.00236893	UP
ABHD8	0.12871	0.00150005	0.0259927	UP
ABI3	0.182089	0.00917106	0.0723809	UP
ABLIM3	0.291385	0.0107874	0.0799908	UP
ABO	0.141194	0.0185766	0.108157	UP
ABR	0.175333	0.0113496	0.082249	UP
ABTB1	0.137281	0.00307157	0.0385241	UP
ACAA2	0.146265	0.00627682	0.0581892	UP
ACAD8	0.0952717	0.0192394	0.110469	UP
ACADS	0.179561	8.96986e-06	0.00153714	UP
ACADVL	0.241941	0.000179739	0.00760701	UP
ACAP3	0.109469	0.00968368	0.0748054	UP
ACD	0.116099	0.0190101	0.109771	UP
ACER2	0.238741	1.74484e-05	0.00217461	UP
ACO2	0.100372	0.00273304	0.0363039	UP
ACOT11	0.114432	0.00534714	0.0527552	UP
ACOT8	0.0803868	0.0138965	0.0915671	UP
ACOXL	0.0746271	0.0374452	0.163949	UP
ACP2	0.275056	1.25247e-05	0.00179504	UP
ACRBP	0.191397	1.1896e-05	0.00177601	UP
ACSL1	0.284038	0.0187991	0.108961	UP
ACSS1	0.090568	0.0189879	0.109701	UP
ACTB	0.0539698	0.0143028	0.0931122	UP
ACTBP2	0.0781902	0.0167431	0.102097	UP
ACTBP7	0.138628	3.79741e-05	0.0032319	UP
ACTC1	0.109422	0.00987014	0.0755762	UP
ACTN1	0.231311	0.00104979	0.0211747	UP
ACTN4	0.184911	2.18703e-07	0.000221612	UP
ACTR1A	0.157117	0.00503052	0.050908	UP
ACTR1B	0.152662	0.000132836	0.00653137	UP
ACVRL1	0.154514	0.00452418	0.0478188	UP
ACY3	0.0955864	0.0185961	0.108161	UP
ACYP2	0.087796	0.0216246	0.118948	UP
ADAM15	0.191519	0.0066084	0.0600822	UP
ADAM8	0.122198	0.0440929	0.180033	UP
ADAM9	0.27866	0.0063561	0.0586442	UP
ADAMTS12	0.0845896	0.0395229	0.169293	UP
ADAMTS2	0.381049	0.0112032	0.0816849	UP
ADAMTSL4-AS1	0.291466	0.00162733	0.0271954	UP
ADAP1	0.296972	2.49461e-05	0.00263091	UP
ADAP2	0.239536	0.00727186	0.0631673	UP
ADCK1	0.146951	0.015014	0.0955534	UP
COQ8A	0.104335	0.015107	0.0958607	UP
COQ8B	0.100842	0.016443	0.100901	UP
ADH1A	0.14746	0.00677261	0.060827	UP
ADH1B	0.12604	0.00353431	0.0414756	UP
ADM	0.264938	0.009592	0.074414	UP
ADORA2B	0.108972	0.0222734	0.120947	UP
ADORA3	0.253569	0.0333181	0.153621	UP
ADRB2	0.160732	0.000813615	0.0180209	UP
ADRM1	0.180738	0.000112039	0.00608667	UP
AEN	0.144383	0.00574216	0.0550073	UP
AFMID	0.0956018	0.0244159	0.127501	UP
AFP	0.10886	0.00375784	0.0429525	UP
AGAP1	0.242762	0.000781421	0.0175915	UP
AGAP3	0.0905365	0.0188499	0.10912	UP
AGBL5	0.0766452	0.0164286	0.100839	UP
AGO2	0.0868736	0.0115303	0.0828374	UP
AGPAT1	0.234022	0.00188588	0.0295975	UP
AGPAT2	0.195339	0.000872373	0.0187907	UP
AGTRAP	0.223664	0.00151399	0.0261178	UP
AIF1	0.223211	0.00215855	0.031941	UP
AIFM3	0.126294	0.000401296	0.0121319	UP
AK7	0.0915676	0.00952308	0.0740557	UP
AKAP8	0.0873123	0.00069785	0.0165746	UP
AKNA	0.11116	0.0435116	0.178756	UP
AKR1C4	0.122708	0.0283337	0.139653	UP
AKT1	0.126893	0.0112679	0.0818865	UP
AKT2	0.154184	0.00563219	0.0543535	UP
ALAD	0.177068	0.000146056	0.00686284	UP
ALDH16A1	0.124502	0.00339683	0.04066	UP
ALDH3B1	0.227113	0.00171949	0.0281027	UP
ALDH4A1	0.128099	0.0029562	0.0378284	UP
ALDOA	0.102403	0.00958288	0.0743966	UP
ALG1L1P	0.173423	0.000979394	0.0201998	UP
ALG3	0.212309	0.0006411	0.0157777	UP
ALKBH4	0.0941379	0.012499	0.0866455	UP
ALKBH5	0.0803607	0.0214031	0.11826	UP
ALOX5AP	0.190129	0.00180606	0.0289891	UP
ALX1	0.0860593	0.0366395	0.161666	UP
ANAPC2	0.122373	0.000338285	0.0109959	UP
ANG	0.227271	0.0155859	0.0975419	UP
ANGPT1	0.174269	0.020765	0.115916	UP
ANGPT2	0.130139	0.0109766	0.0807792	UP
ANGPTL6	0.0869533	0.0166812	0.101826	UP
ANGPTL7	0.0992762	0.0159923	0.099206	UP
ANKRD11	0.0946441	0.0185	0.108006	UP
ANKRD13B	0.112462	0.00394907	0.0440538	UP
ANKRD19P	0.0806514	0.0233559	0.124419	UP
ANKRD26P1	0.110908	0.0205176	0.115038	UP
ANKRD30A	0.109198	0.0280684	0.138862	UP
ANKRD33B	0.111636	0.0141853	0.0927133	UP
ANKRD36BP1	0.282453	0.0015907	0.0268644	UP
ANKRD37	0.0833161	0.00209373	0.0312924	UP
ANKRD54	0.129097	0.000438288	0.0127125	UP
ANKRD6	0.0823438	0.0421722	0.175659	UP
ANKRD61	0.128976	0.00448323	0.0475369	UP
ANKS1A	0.152712	0.00306158	0.0385069	UP
ANPEP	0.403716	0.00885821	0.0708475	UP
ANXA2P2	0.131523	0.0346659	0.15697	UP
AP2A2	0.082579	0.00698464	0.0618979	UP
AP2M1	0.173258	3.03514e-05	0.00291098	UP
AP3D1	0.115598	0.0199003	0.112736	UP
AP5B1	0.125835	0.0450786	0.181985	UP
AP5Z1	0.0956658	0.00940826	0.0735802	UP
APBA3	0.103164	0.0100535	0.0763176	UP
APBB2	0.385735	3.3603e-05	0.00302895	UP
APEH	0.106704	0.0123187	0.0859008	UP
APEX2	0.0928234	0.0123141	0.0859008	UP
APLP2	0.135634	0.015873	0.0988605	UP
APOA2	0.243977	0.000231521	0.00890926	UP
APOBEC1	0.129378	0.000829356	0.0183039	UP
APOBEC3A	0.2564	0.023283	0.124144	UP
APOBEC3C	0.150987	0.00534887	0.0527552	UP
APOBEC3D	0.1383	0.0164141	0.100776	UP
APOBEC3F	0.120576	0.016591	0.101461	UP
APOBR	0.144994	0.00556112	0.0538095	UP
APOH	0.0781586	0.0332512	0.153395	UP
APOL1	0.119723	0.0250156	0.129306	UP
APP	0.2631	1.69498e-05	0.00212383	UP
AQP10	0.322595	0.00832063	0.0678793	UP
AQP4	0.0860067	0.0240578	0.126558	UP
ARAF	0.0876366	0.0366251	0.161666	UP
ARAP1	0.17102	0.00740045	0.063609	UP
AREG	0.351685	0.0487851	0.190929	UP
ARF1	0.173445	3.16192e-05	0.00295979	UP
ARF3	0.127764	0.0131466	0.0886813	UP
ARFGAP1	0.0897243	0.00521687	0.0520785	UP
ARFGAP2	0.0665551	0.0180636	0.106659	UP
ARG2	0.21292	0.000484125	0.0134642	UP
ARHGAP18	0.26994	0.00118162	0.022693	UP
ARHGAP23	0.119063	0.0041014	0.0449188	UP
ARHGAP26	0.183678	4.25465e-05	0.00352164	UP
ARHGAP27	0.211586	0.00243398	0.0340494	UP
ARHGAP29	0.24945	0.0369831	0.162689	UP
ARHGAP30	0.122665	0.00179962	0.028906	UP
ARHGAP4	0.177399	0.000271081	0.00967921	UP
ARHGAP44	0.0744355	0.0276181	0.137683	UP
ARHGAP9	0.110545	0.0332023	0.153352	UP
ARHGDIA	0.113261	0.0302887	0.145099	UP
ARHGEF10L	0.152958	0.00257823	0.0351805	UP
ARHGEF11	0.184299	0.0120237	0.0846596	UP
ARHGEF2	0.091303	0.0489804	0.191405	UP
ARHGEF28	0.110955	0.0154953	0.0971833	UP
ARHGEF40	0.298232	0.000317581	0.0106039	UP
ARID1B	0.123502	0.00856445	0.0690668	UP
ARID3A	0.13385	0.00278122	0.0366625	UP
ARID3B	0.104668	0.00738252	0.0635463	UP
ARID5A	0.121979	0.0135744	0.0904676	UP
ARMC3	0.197347	0.0391106	0.168238	UP
ARMC5	0.0752094	0.0300046	0.144421	UP
ARMC6	0.154618	0.000586256	0.0148748	UP
ARMC7	0.101975	0.0298374	0.143854	UP
ARPC4	0.142512	0.000283608	0.00995445	UP
ARRDC1	0.19894	0.000227577	0.00882515	UP
ARRDC4	0.274904	0.00365995	0.0422933	UP
ARSA	0.187886	0.00206103	0.0310976	UP
ARSB	0.147662	0.00407114	0.0448059	UP
ASAH1	0.0959561	0.0475115	0.187965	UP
ASAP2	0.265482	0.0126762	0.0872508	UP
ASB12	0.103926	0.0141105	0.0924052	UP
ASB17	0.114307	0.0144769	0.0935379	UP
ASB6	0.178114	0.00301619	0.0381675	UP
ASF1B	0.121002	0.0182786	0.107372	UP
ASGR1	0.14749	0.00070096	0.0166191	UP
ASIC2	0.0753673	0.0382739	0.166199	UP
ASIC5	0.0807651	0.0419058	0.175059	UP
GET3	0.207563	5.6772e-06	0.0011479	UP
ASPHD1	0.0838262	0.0202618	0.114146	UP
ATF7	0.143281	0.0130773	0.0884524	UP
ATG101	0.123623	0.012565	0.0868185	UP
ATG12	0.120808	0.00150478	0.026029	UP
ATG16L2	0.189712	0.00407514	0.0448059	UP
ATG2A	0.154793	0.00165754	0.0274951	UP
ATG4D	0.129353	0.000577942	0.0147902	UP
ATL1	0.14499	0.0486646	0.190682	UP
ATN1	0.106968	0.0310303	0.1472	UP
ATP10D	0.12732	0.0215535	0.118781	UP
ATP13A2	0.180848	0.0029131	0.0374891	UP
ATP2B4	0.101451	0.0339324	0.155186	UP
ATP5MF-PTCD1	0.118142	0.000237578	0.00903602	UP
DMAC2	0.276877	3.12674e-07	0.000269895	UP
ATP6AP1	0.129014	0.00382215	0.043357	UP
ATP6V0C	0.153785	0.013107	0.0885172	UP
ATP6V0CP1	0.0901276	0.0447122	0.181197	UP
ATP6V1E1	0.176522	0.000195759	0.00799013	UP
ATP6V1G3	0.0814623	0.0496814	0.193044	UP
ATPAF2	0.0885718	0.0170812	0.103308	UP
ATRIP	0.10329	0.002252	0.0328083	UP
ATXN1	0.0824642	0.0122579	0.0856873	UP
AXIN1	0.161859	0.000954733	0.0199382	UP
B3GNT5	0.171519	0.0351871	0.158284	UP
B3GNT8	0.0867828	0.0332754	0.153477	UP
B4GALT7	0.073034	0.0212433	0.117768	UP
B9D2	0.0734526	0.0237157	0.125486	UP
BACE1	0.135098	0.0176531	0.105547	UP
BAG1	0.102037	0.00976978	0.0752237	UP
BAG4	0.140686	0.00544178	0.053132	UP
BAG6	0.107699	0.0183409	0.107562	UP
BAIAP2	0.107136	0.0080794	0.0669863	UP
BAK1	0.125157	0.0160085	0.0992536	UP
BANF1	0.135502	0.00350409	0.0413096	UP
BANP	0.0826739	0.00901674	0.0716552	UP
BAP1	0.0756285	0.033907	0.155159	UP
BARX2	0.0842029	0.02743	0.137185	UP
BASP1	0.171922	0.00286303	0.0372463	UP
BATF	0.130777	0.00412256	0.0450359	UP
BAX	0.108221	0.0203892	0.114642	UP
BCAP31	0.198445	2.42499e-06	0.000743585	UP
BCAT2	0.16869	0.000211006	0.00838891	UP
BCKDK	0.161657	0.02772	0.137988	UP
BCL2L13	0.0957874	0.0294904	0.142842	UP
BCL2L2	0.188626	4.88521e-05	0.00378801	UP
BCL6	0.27807	0.00298016	0.0379954	UP
BCL7B	0.0971742	0.0341838	0.155549	UP
BCO1	0.0881079	0.0159402	0.0990148	UP
BEST1	0.28673	0.000720921	0.0169544	UP
BGLAP	0.122537	0.00484752	0.049848	UP
BHLHE22	0.0715129	0.0381652	0.166075	UP
BHLHE40	0.175058	0.00243569	0.034053	UP
BICD2	0.206856	2.1774e-05	0.00244383	UP
BID	0.104379	0.0332117	0.153365	UP
BIN1	0.117827	0.0363992	0.161002	UP
BIN2	0.102231	0.0146838	0.0943276	UP
BIN3	0.0745371	0.0254591	0.13089	UP
BLOC1S1	0.275841	0.000964023	0.02005	UP
BLOC1S3	0.213258	2.02609e-06	0.000694414	UP
BLVRB	0.236254	0.00820024	0.0673948	UP
BMF	0.113591	0.020981	0.116786	UP
BMP6	0.208075	0.0497381	0.193231	UP
BOP1	0.0996965	0.00625835	0.0580873	UP
BPIFA2	0.077148	0.0317797	0.149266	UP
BRAT1	0.0712163	0.0424817	0.176516	UP
BRMS1	0.157064	1.84712e-05	0.00221901	UP
BSCL2	0.123081	0.0103424	0.0777549	UP
BSDC1	0.0932229	0.014456	0.0935379	UP
BSG	0.221014	1.17849e-05	0.001772	UP
BSPRY	0.0913088	0.00498205	0.0506596	UP
BST1	0.196661	0.0210403	0.117002	UP
BST2	0.300582	0.00177013	0.0286587	UP
BTF3P11	0.101991	0.0240231	0.126441	UP
BTN2A2	0.0719197	0.0477074	0.188452	UP
POPDC1	0.112974	0.0171119	0.103405	UP
BYSL	0.123445	0.0101381	0.0766141	UP
DEPP1	0.104151	0.00667523	0.0604241	UP
NEBL	0.22329	0.0471096	0.18701	UP
ZNF22-AS1	0.0810718	0.0255096	0.13104	UP
VSIR	0.199747	0.00370552	0.0426263	UP
C11orf68	0.180451	0.000113598	0.00610832	UP
UQCC3	0.104094	0.00746375	0.0639053	UP
MYG1	0.182607	0.00319006	0.039131	UP
C12orf43	0.0734015	0.0156675	0.097871	UP
SPRING1	0.14727	0.000474164	0.0132823	UP
TIGAR	0.229239	0.0167129	0.101993	UP
C12orf76	0.0760373	0.0191512	0.110262	UP
CCDC198	0.0867452	0.014821	0.0947391	UP
SLIRP-OT1	0.096307	0.0337725	0.154922	UP
C14orf39	0.118705	0.00517857	0.0518961	UP
CFAP161	0.198819	0.0204548	0.114817	UP
C15orf39	0.22429	0.00750452	0.0641498	UP
COXFA4L3	0.120589	0.00879693	0.0705025	UP
CCDC32	0.15968	0.00097938	0.0201998	UP
C16orf46	0.094889	0.0362055	0.160615	UP
TEDC2	0.0675924	0.0326231	0.151668	UP
C16orf78	0.121009	0.00232618	0.0333009	UP
BORCS6	0.0750537	0.0310456	0.147213	UP
CYBC1	0.117325	0.00389333	0.0437426	UP
CD300LD-AS1	0.0919966	0.0147568	0.0945442	UP
NCBP3	0.0698367	0.0257475	0.131766	UP
C19orf25	0.106366	0.0096752	0.0747803	UP
PEAK3	0.210913	0.0039252	0.0438967	UP
TRIR	0.188688	0.000119309	0.00624108	UP
ACTMAP	0.144528	0.0164804	0.101051	UP
C1orf105	0.0725453	0.0453307	0.182623	UP
FYB2	0.0879813	0.049659	0.192989	UP
CFAP141	0.146551	0.0056588	0.0544457	UP
CFAP126	0.129246	0.0231247	0.123639	UP
C1orf198	0.277619	0.00675106	0.0607488	UP
C1orf35	0.0791989	0.0174772	0.104899	UP
LTAP1	0.0757118	0.0382956	0.166199	UP
C1orf52	0.103232	0.0213063	0.117921	UP
C1QA	0.238855	0.0126382	0.0870866	UP
C1QB	0.374479	0.0127529	0.0874477	UP
C1QC	0.34928	0.00738483	0.0635463	UP
C1QTNF7	0.187287	0.00119923	0.0227786	UP
C2	0.275392	0.000147949	0.00692388	UP
MIR3667HG	0.188572	0.0403759	0.171434	UP
C22orf39	0.0661265	0.0177498	0.105854	UP
C22orf46P	0.0822883	0.0370752	0.162993	UP
C2CD2L	0.14045	0.024745	0.128533	UP
C3orf20	0.209366	9.23546e-05	0.00544964	UP
C3orf49	0.119851	0.031939	0.149777	UP
CFAP20DC	0.0710646	0.0353646	0.158715	UP
PGCKA1	0.1406	0.00245038	0.034115	UP
C5AR1	0.244872	0.0217217	0.119285	UP
C5orf46	0.104703	0.00906602	0.0719417	UP
C5orf52	0.114662	0.0144717	0.0935379	UP
TSBP1	0.145174	0.0116635	0.0832587	UP
MPIG6B	0.48213	0.0015535	0.0265459	UP
CYREN	0.0940296	0.0333723	0.153802	UP
CFAP69	0.0913263	0.0278886	0.138498	UP
SEM1	0.118806	0.015525	0.0973174	UP
SPOUT1	0.129216	0.00322667	0.0393917	UP
BBLN	0.115055	0.0117098	0.0834648	UP
SPMIP6	0.11838	0.000172946	0.00750668	UP
C9orf40	0.0816196	0.0321081	0.150173	UP
S1PR3	0.140004	0.0315252	0.1487	UP
DOCK8-AS1	0.0972664	0.0430619	0.177534	UP
SHOC1	0.177683	0.000296381	0.0101307	UP
CARD19	0.173504	0.00121293	0.022941	UP
CA13	0.210181	0.00322849	0.0393917	UP
CA5BP1	0.437574	5.18228e-06	0.00110544	UP
CABP5	0.243429	0.0195731	0.111588	UP
CABS1	0.0968284	0.0288287	0.141101	UP
CACNA2D4	0.138145	0.000250536	0.00930421	UP
CACNB1	0.0814793	0.0250359	0.129319	UP
CACNB4	0.145548	0.00202214	0.0307993	UP
CACTIN	0.196358	0.000115129	0.00613457	UP
CAGE1	0.090299	0.0102972	0.0775026	UP
CALCOCO1	0.201438	6.91463e-06	0.001259	UP
CALD1	0.265692	0.0243439	0.127382	UP
CALHM2	0.253837	3.28658e-05	0.00302361	UP
CALM3	0.206021	0.000464126	0.0131433	UP
CALR3	0.114934	0.0160953	0.0995923	UP
CAMKK1	0.105726	0.0224995	0.12158	UP
CANT1	0.174774	0.00262475	0.0355861	UP
CAP2	0.104059	0.0193873	0.110886	UP
CAPN1	0.195213	0.00012336	0.00631229	UP
CAPN10	0.0702365	0.0108765	0.080421	UP
CAPN15	0.0935739	0.0329152	0.152479	UP
CAPN2	0.131205	3.51251e-05	0.00307754	UP
CAPNS1	0.251643	3.42397e-05	0.00305235	UP
CAPSL	0.102045	0.00857825	0.0691542	UP
CAPZA2	0.134858	0.0300904	0.144633	UP
CAPZB	0.122552	0.0066125	0.0600822	UP
CARD16	0.201416	0.00423611	0.0458129	UP
CARD6	0.159597	0.0467159	0.185986	UP
CARD9	0.192149	1.37692e-05	0.00185537	UP
CARM1	0.108919	0.0156594	0.0978704	UP
CASP12	0.0816496	0.00712718	0.0625576	UP
CASP7	0.148717	0.00163448	0.0272678	UP
CATX-1	0.118518	0.03516	0.15823	UP
CBX1	0.0761177	0.027552	0.13753	UP
CBX4	0.11681	0.00841873	0.0683648	UP
CC2D2A	0.156162	0.00199274	0.0306403	UP
CCAR2	0.0946762	0.00973593	0.0750855	UP
KYAT1	0.0655891	0.0479079	0.189116	UP
CCDC12	0.143603	0.000211165	0.00838891	UP
CCDC124	0.258732	2.00763e-06	0.000694414	UP
CCDC137	0.0839325	0.00281623	0.0370192	UP
CFAP58	0.122427	0.00236822	0.0336137	UP
CCDC174	0.152542	0.000110315	0.00600704	UP
CCDC22	0.0881167	0.0382893	0.166199	UP
CCDC28B	0.106676	0.00194151	0.0301903	UP
CFAP100	0.0669879	0.0473293	0.187522	UP
CCDC39	0.10163	0.0285076	0.140021	UP
CCDC43	0.111869	0.0144788	0.0935379	UP
CCDC60	0.0891305	0.0288304	0.141101	UP
CCDC61	0.0709247	0.0129101	0.0880807	UP
DEUP1	0.0778828	0.039274	0.168629	UP
CCDC69	0.18419	0.000417951	0.0124229	UP
CCDC71L	0.111141	0.0019959	0.0306403	UP
CCDC83	0.110871	0.00288141	0.0373494	UP
CCDC85A	0.0835402	0.040769	0.172318	UP
CCDC88B	0.108881	0.00162522	0.0271913	UP
CCDC9	0.106767	0.00264401	0.0355907	UP
CCDC92	0.180946	0.0110303	0.0810443	UP
YJU2	0.122638	0.00227996	0.0329248	UP
CCHCR1	0.0749036	0.0192835	0.110601	UP
CCIN	0.18179	0.0311416	0.147517	UP
CCK	0.0847708	0.0336177	0.154414	UP
CCL3	0.145708	0.0224683	0.121458	UP
CCL3L3	0.269682	5.73507e-05	0.0040515	UP
CCL5	0.178033	0.0491323	0.191709	UP
CCND3	0.142053	0.0038869	0.0437388	UP
CCNF	0.0823719	0.0306967	0.146362	UP
CCR1	0.279067	0.0190013	0.109751	UP
CCRL2	0.166813	0.0401742	0.171045	UP
NOCT	0.186451	0.00185151	0.0292949	UP
CCS	0.0687859	0.00926332	0.0729115	UP
CD109	0.176459	0.00382151	0.043357	UP
CD14	0.202595	0.0258397	0.132124	UP
CD151	0.384099	0.000372952	0.0115908	UP
CD163	0.452949	0.00766875	0.0648651	UP
CD163L1	0.133352	0.027105	0.136203	UP
CD1E	0.180144	0.0126338	0.0870866	UP
CD2BP2	0.197393	0.000376889	0.011665	UP
CD300A	0.149952	0.00307002	0.0385241	UP
CD300C	0.169629	0.0143267	0.0931249	UP
CD300E	0.192585	0.0147743	0.0945442	UP
CD300LB	0.293169	7.11288e-05	0.0046435	UP
CD320	0.120222	0.00556032	0.0538095	UP
CD4	0.277057	0.000182958	0.00765358	UP
CD68	0.174639	0.00309202	0.0385764	UP
CD74	0.157674	0.000572093	0.0146865	UP
CD86	0.146056	0.0305105	0.145742	UP
CD93	0.204554	0.0181118	0.106729	UP
ADGRE5	0.0958067	0.0339876	0.155279	UP
CDA	0.402986	0.000219342	0.00857715	UP
CDC26	0.15475	0.00335643	0.0402608	UP
CDC34	0.148263	0.000619031	0.0154466	UP
CDC37	0.0755905	0.0187415	0.108681	UP
CDCA4	0.147213	1.01758e-06	0.000527014	UP
CDIP1	0.152833	0.000195275	0.00798436	UP
CDK10	0.0887279	0.023718	0.125486	UP
CDK16	0.175646	0.00200474	0.0306967	UP
CDK19	0.0739891	0.0289055	0.141337	UP
CDK2AP2	0.282817	1.39112e-05	0.0018633	UP
CDK5RAP1	0.111752	0.021194	0.117557	UP
CDKN1A	0.189779	0.0114534	0.0825819	UP
CDYL	0.083019	0.00177264	0.0286587	UP
CEBPA	0.15297	0.00982067	0.0753392	UP
CEBPB	0.341699	6.79086e-05	0.00449624	UP
CEBPD	0.331416	8.02197e-05	0.00501233	UP
TMEM121B	0.147332	0.0053797	0.0529026	UP
CELF2-AS1	0.221612	0.00663314	0.0601994	UP
CENPB	0.105236	0.00436365	0.0467153	UP
CENPBD2P	0.201839	1.65664e-05	0.00209836	UP
CENPT	0.106206	0.0216073	0.118881	UP
CENPW	0.182861	0.00364587	0.0421691	UP
CEP128	0.153499	0.028408	0.139738	UP
CEP164	0.0646831	0.0488052	0.190976	UP
CERKL	0.088041	0.0255254	0.131092	UP
CERS2	0.118069	0.000744714	0.0172357	UP
CFHR4	0.138479	0.0363864	0.161002	UP
CFP	0.262077	0.000424075	0.0125584	UP
CHAC2	0.191654	0.00962892	0.0745455	UP
CHCHD5	0.0885885	0.0414236	0.173887	UP
CHERP	0.172064	0.00345707	0.0409908	UP
CHGA	0.0852064	0.0130785	0.0884524	UP
CHIA	0.104482	0.0081558	0.067237	UP
CHID1	0.11584	0.00213283	0.0317215	UP
CHKA	0.124197	0.0106616	0.0793607	UP
CHMP1A	0.179155	2.36553e-05	0.00257934	UP
CHMP3	0.117308	0.0420436	0.175329	UP
CHMP4B	0.0898926	0.00151355	0.0261178	UP
CHMP4BP1	0.100287	0.00649857	0.0595111	UP
CHMP6	0.0952871	0.0239396	0.126252	UP
CHN2	0.154948	0.00319467	0.039131	UP
CHP1	0.170002	0.011954	0.0844241	UP
CHRAC1	0.123844	0.00106188	0.0213275	UP
CHRNE	0.258459	0.000229951	0.00890237	UP
CHST11	0.200535	1.9175e-06	0.000694414	UP
CHST12	0.0981375	0.0427972	0.176774	UP
CHSY1	0.101798	0.0171173	0.103405	UP
CHTF8	0.0892445	0.00375196	0.0429274	UP
CHTOP	0.0692443	0.0352694	0.15841	UP
CHURC1-FNTB	0.113396	0.041852	0.175023	UP
CIC	0.110496	0.0483246	0.190085	UP
CICP4	0.114207	0.00320739	0.039204	UP
CIDEB	0.267992	0.00218913	0.0322632	UP
CIITA	0.111036	0.0289922	0.141503	UP
CIPC	0.0837291	0.035983	0.160073	UP
CITED2	0.241488	0.00119474	0.0227718	UP
CLASRP	0.0935469	0.0498463	0.193491	UP
CLCN7	0.220411	0.000266992	0.00960265	UP
CLDN8	0.0819923	0.0353999	0.158716	UP
CLEC10A	0.33809	0.000732626	0.0171033	UP
CLEC4E	0.496256	0.000778911	0.0175915	UP
CLEC5A	0.609714	1.05985e-05	0.00171534	UP
CLIC1	0.157045	0.00222366	0.0325941	UP
CLIC4	0.130648	0.032492	0.151331	UP
CLIP1	0.107184	0.000861198	0.0186534	UP
CLIP2	0.17764	0.000107643	0.00594485	UP
CLN6	0.176548	0.00284924	0.0372013	UP
CLN8	0.092319	0.0234904	0.124793	UP
CLNK	0.107818	0.00690956	0.0616114	UP
CLPB	0.21472	2.76558e-05	0.00279025	UP
CLPTM1	0.108072	0.00647893	0.0593779	UP
CLSTN3	0.227694	0.000146831	0.00688539	UP
CLTB	0.133428	0.000788264	0.0176624	UP
CLU	0.613197	0.00104803	0.0211659	UP
CLUH	0.166035	0.000172049	0.00750668	UP
CMIP	0.161447	0.00409707	0.0448927	UP
CMKLR1	0.253316	0.00469722	0.048872	UP
CMTM3	0.0965029	0.0291595	0.141907	UP
CMTM5	0.386549	0.0221069	0.120572	UP
CNBD1	0.118753	0.0154628	0.0971362	UP
CNGA1	0.105873	0.0293176	0.142438	UP
CNIH2	0.0912837	0.0101079	0.0764557	UP
CNN2	0.192774	1.54179e-06	0.000611072	UP
CNNM3	0.138466	0.0133906	0.08973	UP
CNNM4	0.115478	0.00530804	0.0526123	UP
CNOT3	0.173392	0.00363971	0.0421606	UP
CNP	0.107854	0.00693455	0.0617182	UP
CNPPD1	0.113665	0.0479308	0.189142	UP
CNTLN	0.188813	0.00183169	0.0291595	UP
CNTROB	0.0988679	0.0124739	0.0864973	UP
COA7	0.138737	0.00111736	0.0220687	UP
COL10A1	0.104238	0.0438832	0.179618	UP
COL24A1	0.083497	0.0467361	0.186003	UP
COLGALT1	0.211848	0.000190344	0.0078239	UP
COMMD5	0.0678429	0.0433544	0.178361	UP
COMT	0.222968	2.27644e-05	0.00251444	UP
COPE	0.258976	1.82559e-05	0.00221901	UP
COPG1	0.0729276	0.0389694	0.167816	UP
COPRS	0.112149	0.00120961	0.0229384	UP
COPS7A	0.254817	5.20267e-05	0.00388633	UP
COQ9	0.118634	0.00353084	0.0414558	UP
CORO1B	0.259245	3.05797e-05	0.00292086	UP
CORO1C	0.18509	0.0010917	0.0217464	UP
CORO7	0.183116	0.00291521	0.0374956	UP
COX19	0.107058	0.0189057	0.109334	UP
COX6B1P3	0.130118	0.00732868	0.0633775	UP
CPD	0.119325	0.0180319	0.106659	UP
CPED1	0.209767	0.0342732	0.155706	UP
CPNE2	0.315089	0.000801609	0.0178436	UP
CPNE8	0.216108	0.00418727	0.0454236	UP
CPSF1	0.142313	0.0104989	0.0786019	UP
INTS11	0.0920698	0.00304974	0.0383994	UP
CPSF7	0.117879	0.0160132	0.0992563	UP
CPT1A	0.351205	0.000112608	0.00610333	UP
CPXM2	0.10363	0.0330623	0.152857	UP
CRAT	0.185702	0.00488363	0.0500283	UP
CRCP	0.105271	0.0147682	0.0945442	UP
CREB3	0.19273	0.00414584	0.045172	UP
CREG1	0.192965	0.0222229	0.120814	UP
CRISP1	0.0885624	0.0238292	0.125904	UP
CRISPLD2	0.304806	0.00502042	0.0508403	UP
CRK	0.146821	1.28651e-05	0.00181718	UP
CROCCP3	0.118972	0.000445959	0.0127842	UP
CRTAP	0.195336	0.000121392	0.00627311	UP
CRTC1	0.0983139	0.043132	0.177729	UP
CRTC2	0.147132	0.0145089	0.0936274	UP
CRY2	0.0910446	0.0133592	0.0895713	UP
CRYGA	0.0811579	0.0272222	0.136545	UP
CSF2RA	0.23147	0.00512674	0.0515683	UP
CSF2RB	0.222878	0.0149846	0.0954582	UP
CSF3R	0.25132	0.0218869	0.119878	UP
CSN3	0.115172	0.01021	0.0769826	UP
CSNK1D	0.116711	0.000296139	0.0101307	UP
CSNK1E	0.0911905	0.00744712	0.063812	UP
CSRNP1	0.225098	0.00576692	0.055174	UP
CSRP1	0.321179	1.13873e-05	0.00175455	UP
CSRP2	0.10165	0.0314034	0.148377	UP
CSRP3	0.0761374	0.028402	0.139738	UP
CST1	0.146043	0.0404387	0.171513	UP
CSTA	0.402008	0.000534607	0.0141908	UP
CTBP2	0.13969	0.0083057	0.0678793	UP
CTCFL	0.0814903	0.0297132	0.143493	UP
CTDP1	0.085626	0.00274037	0.0363294	UP
CTDSP1	0.141443	0.0053093	0.0526123	UP
CTH	0.110616	0.0462122	0.184643	UP
CTIF	0.1528	0.00343273	0.0409014	UP
CTNNA1	0.132711	0.0236829	0.125433	UP
CTNNBIP1	0.175328	2.01649e-05	0.00236981	UP
CTNS	0.0826568	0.0220576	0.120477	UP
CTSA	0.161607	0.00387968	0.0437233	UP
CTSB	0.173997	0.0112612	0.0818865	UP
CTSD	0.381013	1.26309e-05	0.00179504	UP
CTSH	0.160703	0.018394	0.107714	UP
CTSZ	0.130161	0.020048	0.113206	UP
CTTNBP2NL	0.315247	8.51173e-05	0.00519304	UP
CTU1	0.14011	0.000440596	0.0127125	UP
CUEDC2	0.12495	0.00204183	0.0309407	UP
CUL7	0.120736	0.001492	0.025903	UP
CUX1	0.243048	9.19325e-05	0.00544964	UP
CWC25	0.190286	6.61245e-06	0.00122309	UP
CWC27	0.107457	0.0404102	0.171464	UP
CWH43	0.076633	0.018689	0.108473	UP
CXCL1	0.122026	0.0152209	0.0962793	UP
CXCL11	0.229032	0.00380305	0.0432994	UP
CXCL16	0.219754	0.0133237	0.0893588	UP
CXCL2	0.206168	0.00189663	0.0297112	UP
CXCL8	0.647238	0.000354962	0.0112571	UP
CXCR2	0.286986	0.00387737	0.0437233	UP
CXCR3	0.198719	0.00719238	0.0628047	UP
CXCR6	0.15857	0.043458	0.178629	UP
CXorf38	0.11713	0.0210996	0.117194	UP
STEEP1	0.0984997	0.0406961	0.172229	UP
CYBA	0.20824	4.12926e-05	0.00344934	UP
CYC1	0.122812	0.00767671	0.0648943	UP
CYFIP1	0.198462	0.00331996	0.0400078	UP
CYP1B1	0.405911	0.0068356	0.0612027	UP
CYP27A1	0.316906	0.0177601	0.105888	UP
CYP2S1	0.247217	0.0077235	0.0651244	UP
CYP3A7	0.0754474	0.0159808	0.0991607	UP
CYSTM1	0.0886861	0.0426839	0.176619	UP
CYTH2	0.147878	1.04311e-05	0.00171534	UP
CYTH3	0.0823997	0.0183333	0.107545	UP
CYTH4	0.0878927	0.0215881	0.118879	UP
DACH1	0.227582	0.00395011	0.0440538	UP
TKFC	0.193455	0.000184536	0.00766632	UP
DAPK1	0.277689	0.000744571	0.0172357	UP
DAPK2	0.0811083	0.02637	0.133794	UP
DAZAP1	0.0753004	0.0399269	0.170334	UP
DBIL5P	0.0780524	0.0448773	0.181501	UP
DBNDD2	0.104591	0.00632597	0.0585052	UP
DBNL	0.157829	2.79732e-05	0.00279804	UP
DCAF13	0.0741205	0.0276099	0.137683	UP
DCAF7	0.0851337	0.0283948	0.139738	UP
DCAKD	0.193555	0.00288707	0.0373995	UP
DCLRE1B	0.180496	0.00115752	0.0224837	UP
DCPS	0.134664	0.00938357	0.0734538	UP
DCTN3	0.111066	0.00966424	0.0747295	UP
DCTN6	0.0990539	0.0417013	0.174549	UP
DCXR	0.225175	0.00234888	0.0334002	UP
DDAH2	0.139523	0.00669167	0.0604481	UP
DDIT3	0.133723	0.0464907	0.185406	UP
DDT	0.185454	0.00148881	0.0258748	UP
DDTL	0.132338	0.00400971	0.0445426	UP
DDX18P1	0.299514	9.32175e-05	0.00544964	UP
DDX19A	0.0693145	0.0443223	0.180356	UP
DDX27	0.0742754	0.0413598	0.173681	UP
DDX39A	0.133443	0.000254134	0.00937158	UP
DDX4	0.0973317	0.0453766	0.182745	UP
DDX41	0.233079	0.000807463	0.0179226	UP
DDX43	0.225222	0.000562213	0.0146075	UP
DDX49	0.0787528	0.00619216	0.057772	UP
DDX54	0.0840283	0.0376282	0.164495	UP
DEAF1	0.108265	0.00116648	0.0225235	UP
DEDD	0.0769857	0.0392955	0.168659	UP
DEDD2	0.227996	1.8363e-05	0.00221901	UP
DEF8	0.182243	0.000445407	0.0127842	UP
DEFB104B	0.0803128	0.0328861	0.152435	UP
DEFB106B	0.0960654	0.0430598	0.177534	UP
DENND1A	0.0976933	0.0473062	0.187492	UP
DENND2C	0.236386	0.0383071	0.166199	UP
DEPTOR	0.175348	0.0189722	0.109664	UP
DFFA	0.0920392	0.0205735	0.115261	UP
GSDME	0.116524	0.0113765	0.0823415	UP
DGAT1	0.11629	0.0030936	0.0385764	UP
DGCR2	0.0930464	0.0318322	0.149483	UP
DGKQ	0.134088	4.43267e-05	0.00361599	UP
DGKZ	0.093052	0.0404492	0.171526	UP
DHDDS	0.0914351	0.0204035	0.114694	UP
DHRS11	0.081143	0.0341919	0.155549	UP
DHRS4L2	0.0683273	0.0467112	0.185986	UP
DIAPH2-AS1	0.17847	0.000636234	0.0157077	UP
DISC1	0.1331	0.0346832	0.157011	UP
DKK1	0.0957565	0.00525488	0.0523376	UP
DLG4	0.21828	0.0130289	0.0883494	UP
DLG5	0.148701	0.00941668	0.0735966	UP
DMAP1	0.0674061	0.0371487	0.16311	UP
DMRT2	0.087483	0.0272788	0.136727	UP
DMTN	0.22613	0.0167353	0.102076	UP
DMWD	0.0887555	0.0301975	0.144871	UP
DNAH17	0.0929759	0.0241425	0.126671	UP
DNAJA1	0.136117	0.0130491	0.0883694	UP
DNAJB5	0.0898069	0.0356896	0.159559	UP
DNAJB7	0.0826156	0.0491543	0.19173	UP
DNAJC14	0.0862395	0.0165235	0.101235	UP
DNAJC17	0.146633	0.000695679	0.0165444	UP
DNAJC28	0.144968	0.0231948	0.123787	UP
DNAJC5	0.160787	0.000189514	0.00780354	UP
DNAJC7	0.090403	0.00766182	0.0648625	UP
DNAJC8	0.118084	0.028464	0.139915	UP
DNASE1	0.102021	0.0297329	0.143528	UP
DNASE1L1	0.137787	0.0114756	0.0826136	UP
DNM2	0.0909304	0.00618314	0.0577297	UP
DNMBP	0.115256	0.0332459	0.153395	UP
DNPEP	0.121666	0.00329586	0.0399251	UP
DNTTIP1	0.0998808	0.0436568	0.1791	UP
DOCK4	0.278765	0.00137171	0.0246317	UP
DOHH	0.0642363	0.0433497	0.178361	UP
DOK2	0.222037	1.22544e-06	0.000571203	UP
DOK3	0.27244	0.000761139	0.0174072	UP
DOLPP1	0.141617	0.000288777	0.0100301	UP
DPAGT1	0.121888	0.0237096	0.125486	UP
DPCD	0.117691	0.00634125	0.0585767	UP
DPF2	0.109833	0.0456891	0.183398	UP
DPH2	0.0946323	0.0198346	0.11263	UP
DPP3	0.144127	0.00158697	0.0268644	UP
DPP7	0.152063	0.000120387	0.00625954	UP
DPP9	0.165417	0.00693784	0.0617182	UP
DPPA2	0.150796	0.000360157	0.0113277	UP
DPPA4	0.0960259	0.0463364	0.185044	UP
DPYSL2	0.222781	0.000358263	0.0112924	UP
DRG2	0.0777803	0.0153019	0.0966726	UP
DSCR8	0.089239	0.00893696	0.0712084	UP
DSERG1	0.151879	0.0385092	0.166634	UP
DST	0.173301	0.003635	0.0421269	UP
DSTYK	0.0652356	0.0350462	0.157938	UP
DTD1	0.0865138	0.0110943	0.0812586	UP
DTX4	0.122534	0.00034905	0.0112052	UP
DUS1L	0.144905	0.000929988	0.0196148	UP
DUS3L	0.17964	4.5865e-06	0.00102782	UP
DUSP1	0.353483	0.000549991	0.0144023	UP
DUSP10	0.147728	0.0079057	0.0660395	UP
DVL1	0.105085	0.000429072	0.0126422	UP
DVL2	0.0762202	0.0456052	0.183214	UP
DVL3	0.175176	0.00209045	0.0312924	UP
DYDC2	0.105414	0.00290603	0.0374692	UP
DYNAP	0.124111	0.00747607	0.063982	UP
DYNLL1	0.170204	0.00273885	0.0363294	UP
DYRK1B	0.0990754	0.0112133	0.0817192	UP
E2F4	0.169756	0.00622568	0.05793	UP
E2F6	0.132009	0.015112	0.0958607	UP
E4F1	0.0955435	0.00719037	0.0628047	UP
EAF1	0.217198	8.56685e-07	0.00048999	UP
ECH1	0.154068	0.0161577	0.0998336	UP
ECI1	0.0726637	0.00813636	0.0671956	UP
EDC4	0.147314	0.000814212	0.0180209	UP
EDEM2	0.0974632	0.0139314	0.0916675	UP
EEFSEC	0.113691	0.000713396	0.0168454	UP
EEPD1	0.20958	0.000538019	0.0142328	UP
EFCAB3	0.0807232	0.0339198	0.155159	UP
EFHD2	0.229947	0.000454566	0.0129513	UP
EFNA4	0.099045	0.0120641	0.0848013	UP
EFNA5	0.213627	0.0015488	0.0265219	UP
EFNB1	0.128694	0.000414437	0.0123832	UP
EFTUD2	0.0869142	0.0118418	0.0839863	UP
EHBP1L1	0.172179	1.07932e-05	0.0017348	UP
EHD1	0.156075	0.00711606	0.0625576	UP
EHD3	0.263052	0.00883636	0.0707663	UP
EHD4	0.204707	0.000105061	0.00584378	UP
EHHADH	0.100982	0.0456865	0.183398	UP
EHMT1	0.114748	9.77517e-05	0.00559755	UP
EHMT2	0.118166	0.00313687	0.0388442	UP
EIF1AD	0.0790705	0.0293911	0.142518	UP
EIF2AK1	0.110459	0.0113542	0.0822572	UP
EIF3G	0.124465	0.0459407	0.184063	UP
EIF4EBP1	0.135554	0.0036155	0.0420679	UP
EIF4G3	0.0822915	0.0446925	0.181171	UP
EIF4H	0.0669016	0.0077669	0.0653599	UP
EIF5AL1	0.15943	0.0051396	0.0516517	UP
ELAVL2	0.102072	0.0170001	0.103018	UP
ELF4	0.143546	0.0225935	0.121777	UP
ELL	0.137042	0.00175303	0.0285006	UP
ELMOD1	0.129685	0.00201348	0.0307586	UP
ELOF1	0.187098	0.00102078	0.020887	UP
EMC10	0.0889186	0.0343988	0.156124	UP
ENC1	0.219181	0.00170493	0.0279396	UP
ENDOG	0.117303	8.97772e-05	0.00539265	UP
ENG	0.148019	0.0180796	0.106667	UP
ENGASE	0.110966	0.00483327	0.0497476	UP
TEPSIN	0.202137	0.000736617	0.0171033	UP
ENTPD6	0.0771643	0.0233673	0.124423	UP
EPAS1	0.157291	0.0013789	0.0246826	UP
EPB41L2	0.20061	0.00234422	0.0333747	UP
EPDR1	0.0734976	0.0491405	0.191709	UP
EPHX1	0.0989471	0.0305997	0.146049	UP
EPN1	0.13315	0.0152123	0.0962793	UP
EPOR	0.0923167	0.044698	0.181171	UP
ERCC1	0.130857	0.00286022	0.0372463	UP
ERCC2	0.105438	0.0338736	0.155156	UP
ERCC6L	0.113357	0.0285794	0.140272	UP
ERF	0.127528	0.0182955	0.107395	UP
ERGIC1	0.150541	0.00544039	0.053132	UP
ERGIC3	0.215009	0.00102445	0.0209254	UP
ERICH5	0.171294	0.000133265	0.00653437	UP
ERMAP	0.130986	0.00947335	0.0737428	UP
ESRRA	0.106496	0.00529769	0.0526123	UP
ETF1	0.0851175	0.0336602	0.154517	UP
ETHE1	0.214287	5.41193e-05	0.00395393	UP
ETNPPL	0.148552	0.00126424	0.023486	UP
ETS2	0.184488	0.0322145	0.150399	UP
ETV3	0.0721226	0.0414347	0.173902	UP
ETV3L	0.0832697	0.0482912	0.189985	UP
EVA1B	0.100174	0.00146362	0.0255897	UP
EVA1C	0.128112	0.0354511	0.158828	UP
EVI5L	0.114121	0.00708024	0.0624336	UP
EVX2	0.0902655	0.0239277	0.126252	UP
EXOC7	0.0875414	0.0137482	0.090924	UP
EXOSC4	0.109294	0.0473115	0.187492	UP
EXOSC5	0.0909594	0.0127529	0.0874477	UP
EXTL3	0.169653	6.93089e-05	0.00457596	UP
F11	0.0853445	0.0303972	0.14532	UP
F13B	0.0778488	0.0381336	0.166058	UP
F2RL2	0.133459	0.00495078	0.0504941	UP
F8	0.175137	0.000185448	0.00767144	UP
F8A2	0.120173	0.00264471	0.0355907	UP
FAAH	0.172753	0.00813633	0.0671956	UP
FABP12	0.121772	0.00175425	0.0285006	UP
FADD	0.107225	0.00111941	0.0220906	UP
FAH	0.215694	0.00067089	0.0162067	UP
FAM110B	0.165961	0.0127484	0.0874477	UP
FAM114A1	0.149816	0.0219027	0.119912	UP
FAM118A	0.171205	0.0433487	0.178361	UP
FAM118B	0.134453	0.012244	0.0856419	UP
FAM124B	0.0769409	0.0408643	0.17245	UP
RTL8C	0.185866	0.000349739	0.0112094	UP
RTL8A	0.171445	0.000638174	0.0157389	UP
RTL8B	0.144867	0.00211325	0.0315311	UP
NIBAN2	0.177515	0.00993558	0.0757966	UP
FAM131A	0.118964	0.0180939	0.106667	UP
FAM131B	0.0820269	0.0416303	0.174346	UP
FHIP2B	0.156382	0.00660462	0.0600809	UP
FAM161B	0.104882	0.00116468	0.0225075	UP
FAM168A	0.142835	0.000331083	0.0108989	UP
FAM186B	0.0938154	0.0116504	0.0832587	UP
FAM193B	0.111115	0.0130824	0.0884532	UP
MCRIP1	0.140149	0.00141269	0.0250618	UP
FAM20C	0.273992	0.00254401	0.0348359	UP
FAM217A	0.115926	0.0099835	0.0760001	UP
FAM220A	0.0777	0.0419682	0.175132	UP
FAM228A	0.139176	0.00362442	0.0420679	UP
FAM50A	0.146674	0.0130549	0.0883701	UP
FAM53C	0.128776	0.015449	0.0970757	UP
GARIN2	0.133034	0.000334098	0.0109082	UP
MIGA2	0.129185	0.0012724	0.023486	UP
FAM78A	0.0869406	0.0130901	0.0884542	UP
FAM89A	0.148299	0.00407956	0.0448059	UP
FAM89B	0.18082	0.00304615	0.0383957	UP
CIBAR1P2	0.104975	0.0351614	0.15823	UP
FAM98C	0.077954	0.0215796	0.118879	UP
FAM9A	0.141358	0.00530568	0.0526123	UP
FAM9B	0.095094	0.0375817	0.164361	UP
FARSA	0.115232	0.000289371	0.0100358	UP
FASTK	0.0928312	0.032014	0.149973	UP
FAXDC2	0.334364	0.0408478	0.17245	UP
FBF1	0.080089	0.0106973	0.07956	UP
FBXL12	0.262873	3.35421e-06	0.000899824	UP
FBXL14	0.0834311	0.0144694	0.0935379	UP
FBXL19	0.0909745	0.0123005	0.0858563	UP
FBXL19-AS1	0.098327	0.0231602	0.123725	UP
FBXO16	0.114553	0.040848	0.17245	UP
FBXO31	0.0798092	0.0487797	0.190929	UP
FBXW5	0.194562	2.38282e-06	0.000740907	UP
FCAR	0.295407	0.00327174	0.0397763	UP
FCER1G	0.186233	0.0139563	0.0917535	UP
FCGR2A	0.283911	0.000906449	0.0192753	UP
FCGRT	0.326979	5.11891e-06	0.00110544	UP
FCN1	0.136054	0.0231839	0.123775	UP
FCRL6	0.25209	0.0422153	0.175763	UP
FDCSP	0.17196	0.000132761	0.00653137	UP
FDPS	0.0694545	0.0482017	0.189826	UP
FDPSP2	0.0925528	0.00667605	0.0604241	UP
FEM1A	0.113673	0.00590115	0.0559518	UP
FERMT3	0.263978	0.000213561	0.00845035	UP
FES	0.251342	0.00250073	0.0345272	UP
FEZ2	0.102776	0.0270515	0.136022	UP
FFAR4	0.168093	0.0491135	0.191709	UP
FGD2	0.201557	0.0100916	0.0764362	UP
FGD4	0.18435	0.0135844	0.0904822	UP
FGF1	0.121614	0.00148406	0.0258309	UP
FGF2	0.139524	0.00558966	0.0540326	UP
FGR	0.191125	0.00310253	0.0386465	UP
FHL1	0.36888	0.00885821	0.0708475	UP
FHOD1	0.185109	0.0101149	0.0764634	UP
FICD	0.121467	0.00571967	0.0548797	UP
FILIP1L	0.111946	0.00831561	0.0678793	UP
FIS1	0.108988	0.0110093	0.0809757	UP
FKBP15	0.150049	0.00282942	0.0371089	UP
FKBP4	0.133594	0.00144851	0.0254732	UP
FKBP5	0.25245	0.0127504	0.0874477	UP
FKBP8	0.191256	0.00133071	0.0242863	UP
FKBP9	0.124279	0.0420457	0.175329	UP
FLAD1	0.16085	1.1964e-05	0.00177601	UP
FLCN	0.148235	0.0010327	0.0210019	UP
FLI1	0.0831412	0.00027509	0.00977332	UP
FLII	0.168925	0.000832208	0.0183495	UP
FLJ31715	0.0953946	0.0347714	0.157264	UP
SPEN-AS1	0.188727	4.42872e-07	0.000322549	UP
FLJ38668	0.126036	0.00628208	0.0582148	UP
FLJ42627	0.133303	0.01439	0.0933148	UP
FLJ44874	0.127428	0.00935595	0.0733667	UP
FLJ45684	0.0856975	0.0130284	0.0883494	UP
FLJ46010	0.0769146	0.0492771	0.191995	UP
FLNA	0.113959	0.00690965	0.0616114	UP
FLOT1	0.34356	7.87121e-06	0.00138974	UP
FLOT2	0.209576	0.00268247	0.035916	UP
FLT3	0.501936	0.00165096	0.027425	UP
FLVCR1-DT	0.155352	0.0173461	0.104247	UP
FLVCR2	0.289777	0.00726386	0.0631673	UP
FNDC3B	0.119947	0.0110842	0.0812097	UP
FOLR2	0.233073	0.00535817	0.05278	UP
FOLR3	0.395658	0.00930612	0.0731002	UP
FOS	0.728584	2.57553e-05	0.00265599	UP
FOSB	0.503162	0.0180472	0.106659	UP
FOSL2	0.206207	0.0116602	0.0832587	UP
FOXC1	0.107827	0.00170803	0.0279546	UP
FOXE1	0.115521	0.00481836	0.0497108	UP
FOXF1	0.0709943	0.0371011	0.162993	UP
FOXL1	0.0747223	0.0449114	0.181531	UP
FOXN3-AS2	0.168497	0.000212096	0.00840663	UP
FOXN3P1	0.17125	0.0319215	0.149777	UP
FOXO3	0.162003	0.000729494	0.0171033	UP
FOXO4	0.209527	1.135e-05	0.00175455	UP
FOXP4	0.138787	0.0106564	0.0793607	UP
FPR2	0.309833	0.0222103	0.120785	UP
FPR3	0.39032	0.00551382	0.0534992	UP
FRAT2	0.263669	3.88917e-06	0.000950329	UP
FRMD8	0.143589	0.000683045	0.0163776	UP
FRMPD3	0.24969	0.00225586	0.0328124	UP
FRZB	0.131503	0.00247867	0.0344027	UP
FSIP1	0.142891	0.000254661	0.0093762	UP
FSTL1	0.354636	0.0029693	0.0378984	UP
MRM2	0.0815744	0.0178946	0.10635	UP
FUCA2	0.20333	0.00959559	0.074414	UP
FUNDC1	0.095384	0.0406023	0.172056	UP
FURIN	0.162732	0.0132957	0.0892994	UP
POFUT3	0.216464	0.0117129	0.0834648	UP
FUT4	0.103947	0.00566277	0.0544457	UP
FUZ	0.0749275	0.0357619	0.159668	UP
FZD1	0.139142	0.0153174	0.0966877	UP
FZD2	0.16	0.0173454	0.104247	UP
G0S2	0.386867	0.000264815	0.00955382	UP
G6PC3	0.249918	0.00279856	0.0368493	UP
G6PD	0.266726	2.07926e-05	0.00238136	UP
GAB2	0.197121	0.0292944	0.142385	UP
GAB3	0.169746	1.84528e-05	0.00221901	UP
GABARAPL1	0.142371	0.0394506	0.169045	UP
GABRG1	0.143838	0.000512102	0.0139265	UP
GADD45B	0.119457	0.0498186	0.193425	UP
GADD45GIP1	0.0781305	0.0191922	0.110386	UP
GAFA2	0.156696	0.00221849	0.0325387	UP
GAFA3	0.118777	0.0162332	0.100094	UP
GAK	0.123082	0.000116536	0.00615868	UP
GALK1	0.143201	0.000500353	0.0137061	UP
GALNS	0.108274	0.0223828	0.12123	UP
GALNT10	0.0760366	0.0454272	0.182854	UP
GALNT2	0.10965	0.00709346	0.0624793	UP
GALNT6	0.1335	0.00576561	0.055174	UP
GALNT9	0.0923955	0.0243388	0.127382	UP
GANAB	0.119572	0.00301659	0.0381675	UP
GAS2L1	0.0960786	0.0257551	0.131766	UP
GAS7	0.289821	0.000496038	0.01367	UP
GATC	0.124336	0.00228123	0.0329248	UP
CASTOR2	0.144138	0.00255652	0.0349318	UP
GBGT1	0.153472	0.0164537	0.100913	UP
GCNT2	0.184232	0.022573	0.121725	UP
GDI1	0.195611	0.00699027	0.0618979	UP
GFOD1	0.146953	0.0194674	0.111121	UP
GFPT2	0.130025	0.0417764	0.17477	UP
GGA1	0.142795	0.00193032	0.0300521	UP
GGA3	0.111364	0.0259418	0.1325	UP
GGCX	0.102766	0.0131985	0.0888066	UP
GGT3P	0.100015	0.0248023	0.128682	UP
GHDC	0.0856555	0.0289071	0.141337	UP
GIGYF1	0.161617	0.000170604	0.00747387	UP
GIMAP1	0.1256	0.0447417	0.181253	UP
GIT1	0.135305	0.00830501	0.0678793	UP
GK3	0.190116	0.00255451	0.0349318	UP
GLE1	0.0906314	0.0139932	0.0919481	UP
GLIPR2	0.141995	0.00402692	0.0445746	UP
GLRXP3	0.115031	0.0252057	0.129937	UP
GLT8D2	0.0736423	0.04993	0.193617	UP
GLTP	0.216082	4.59452e-05	0.0036546	UP
BICRA	0.148754	0.00744738	0.063812	UP
GLUL	0.251644	0.00021616	0.00852425	UP
GLYATL2	0.162687	0.00498851	0.0506904	UP
GLYR1	0.137939	0.0035515	0.0415936	UP
GM2A	0.278688	0.00373462	0.0427617	UP
GMEB1	0.0869585	0.0308213	0.146701	UP
GMFG	0.167249	0.0305842	0.146005	UP
GMPPA	0.182733	3.67024e-05	0.00316809	UP
GMPR2	0.16369	3.23416e-06	0.000892666	UP
GNA11	0.224162	2.83843e-05	0.00281262	UP
GNA15	0.207945	0.00691034	0.0616114	UP
GNAO1	0.192791	0.014201	0.0927133	UP
GNB2	0.144691	0.0105393	0.0788284	UP
GNG12	0.0946869	0.0158623	0.0988205	UP
GNG5	0.134506	0.0420979	0.175422	UP
GNL3L	0.134489	0.0007888	0.0176624	UP
GNPDA1	0.151235	0.0108308	0.0802103	UP
GNPTG	0.119415	0.00510747	0.0514718	UP
GOLGA2	0.0754614	0.0164128	0.100776	UP
GOLGA3	0.0650698	0.0272257	0.136545	UP
GOLGA7	0.0542015	0.0486552	0.190682	UP
GOLIM4	0.249426	2.40929e-05	0.00258934	UP
GORAB	0.119203	0.0342983	0.15579	UP
GP1BB	0.370103	0.00785151	0.0656575	UP
GP5	0.114682	0.0280874	0.138862	UP
GP6	0.211125	0.0435581	0.178807	UP
GPAA1	0.114456	0.0186349	0.108279	UP
GPANK1	0.0921244	0.00687992	0.0614108	UP
GPATCH3	0.127673	6.10823e-05	0.00418701	UP
GPBAR1	0.181365	0.00812537	0.0671592	UP
GPER1	0.198346	0.0310154	0.147159	UP
GPI	0.0817414	0.0204999	0.115015	UP
GPKOW	0.108898	0.00578116	0.0552648	UP
CMKLR2	0.101176	0.00477387	0.049383	UP
GPR108	0.15964	0.000143212	0.00674282	UP
ADGRF2P	0.087222	0.0363931	0.161002	UP
ADGRG5	0.198765	0.0123906	0.0861503	UP
GPR141	0.168121	0.0219449	0.120086	UP
GPR153	0.087425	0.0300397	0.144494	UP
ACKR5	0.0753258	0.029543	0.142952	UP
GPR25	0.128012	0.001599	0.0269202	UP
GPR34	0.502339	0.00603649	0.0567971	UP
GPR82	0.288445	0.0013438	0.0243478	UP
GPS1	0.104185	0.00726304	0.0631673	UP
GPSM2	0.183817	0.00139539	0.0248442	UP
GPSM3	0.179272	0.00323664	0.0394113	UP
GPX2	0.12409	0.00171085	0.027981	UP
GPX3	0.156766	0.000843549	0.0184425	UP
GRAMD1A	0.119952	0.0267709	0.135194	UP
GRAMD1B	0.180123	0.00284097	0.0371237	UP
GRAMD4	0.194496	0.000494227	0.013655	UP
TAMALIN	0.126669	0.0262019	0.133383	UP
GRB14	0.26004	7.6771e-05	0.00486202	UP
GRHL1	0.0855463	0.0167222	0.102023	UP
GRIPAP1	0.0992631	0.0103366	0.0777549	UP
GRN	0.222624	0.00504643	0.0510247	UP
GRWD1	0.151989	5.54576e-05	0.00397194	UP
GSE1	0.0865051	0.0192951	0.110622	UP
GSK3A	0.205326	0.00372777	0.0427136	UP
GSN	0.228007	0.000428334	0.0126364	UP
GSTT2	0.0729381	0.0415579	0.174168	UP
GTF2F1	0.103504	0.0010319	0.0210019	UP
GTF2H4	0.101403	0.0162299	0.100094	UP
GTF3C1	0.0800429	0.0129703	0.0882332	UP
GTPBP2	0.106987	0.0219856	0.120218	UP
GTSCR1	0.149577	0.00678883	0.0609225	UP
GUCY1B2	0.171096	0.00133978	0.0243208	UP
GYPB	0.221331	0.00730587	0.0633211	UP
GYPC	0.133219	0.0314302	0.148432	UP
GYS1	0.101789	0.036926	0.162561	UP
GZF1	0.122808	0.00282857	0.0371089	UP
GZMH	0.276464	0.040761	0.172318	UP
H1-7	0.0856468	0.01781	0.106077	UP
MACROH2A1	0.135823	0.000573896	0.0147142	UP
H6PD	0.147335	0.0125294	0.0866815	UP
HAAO	0.224217	0.00024626	0.009254	UP
HAX1	0.166168	0.0200493	0.113206	UP
HBEGF	0.524154	0.000345842	0.0111175	UP
HCCS	0.1457	0.0118864	0.0841677	UP
HCFC1R1	0.0939836	0.0117154	0.0834648	UP
HCK	0.152035	0.0272856	0.136727	UP
HCLS1	0.0918468	0.0391844	0.168431	UP
HCST	0.164096	0.0124342	0.086301	UP
HDAC10	0.138725	0.0193683	0.110878	UP
HDAC4	0.125586	0.0138139	0.0912545	UP
HDAC5	0.125806	0.00380252	0.0432994	UP
HDAC6	0.0873277	0.0132799	0.0892271	UP
HDAC9	0.130826	0.0283944	0.139738	UP
HDGF	0.107949	0.00219655	0.0323391	UP
HDGFL2	0.114467	0.000717854	0.0168993	UP
PUDP	0.117556	0.0252878	0.130187	UP
HDHD3	0.174435	0.000301798	0.0102703	UP
HEATR6	0.11333	0.0144693	0.0935379	UP
HEBP1	0.159629	0.00544674	0.0531582	UP
HERPUD1	0.148032	0.00142723	0.0252677	UP
HJV	0.0940156	0.0153824	0.0968405	UP
HGF	0.219415	0.0166356	0.101601	UP
HGH1	0.0982991	0.0128612	0.0878239	UP
HGS	0.100911	0.0279648	0.138645	UP
ANKRD13C-DT	0.118011	0.0159193	0.0990148	UP
HIF1AN	0.105025	0.0293953	0.142518	UP
HIGD1B	0.12534	0.00563051	0.0543535	UP
HIP1	0.17357	0.0242227	0.126987	UP
HIRA	0.100577	0.0124125	0.0862769	UP
HIRIP3	0.0965742	0.0145278	0.0936872	UP
H2AC4	0.210873	0.0455408	0.183094	UP
H2AC13	0.112627	0.034984	0.157858	UP
H2BC9	0.280846	0.0029331	0.037684	UP
H2BC12	0.166136	0.00917833	0.0724138	UP
H2BC15	0.117113	0.0385466	0.166731	UP
H3C7	0.200607	0.0297812	0.143702	UP
H2AC19	0.177436	0.0186555	0.108371	UP
HK2	0.172552	0.0445044	0.180795	UP
HK3	0.317258	0.000250462	0.00930421	UP
HLA-B	0.090472	0.00163691	0.0272888	UP
HLA-C	0.0852684	0.00383038	0.0433774	UP
HLA-DMA	0.139253	0.0180428	0.106659	UP
HLA-DMB	0.17011	0.00199702	0.0306403	UP
HLA-DOA	0.157605	0.0186124	0.108229	UP
HLA-DQB2	0.160517	0.0237768	0.125684	UP
HLA-DRA	0.0870841	0.0279127	0.138559	UP
HLA-DRB1	0.116812	0.0476867	0.188434	UP
HLA-DRB3	0.208399	0.00026591	0.00957851	UP
HLA-E	0.115736	9.27499e-05	0.00544964	UP
HLA-J	0.0613965	0.0399171	0.170334	UP
HLX	0.288301	0.00176493	0.0286444	UP
HMG20B	0.229512	1.04078e-05	0.00171534	UP
HMGA1	0.125704	0.029846	0.143866	UP
HMGB2	0.191052	0.00534479	0.0527552	UP
HMGB3P1	0.145563	0.00680569	0.0610287	UP
HMGB3P20	0.217026	0.000793586	0.0176998	UP
HMGB3P27	0.137569	0.0231313	0.123646	UP
HMGB3P30	0.171754	0.00095113	0.0199165	UP
HMGCL	0.0883626	0.00962838	0.0745455	UP
HMGN1P36	0.151666	0.00873209	0.0701275	UP
HMGN1P38	0.184294	2.18106e-05	0.00244383	UP
HMGN2P20	0.245858	5.23475e-06	0.00110544	UP
HMGN2P27	0.200324	0.000271197	0.00967921	UP
HMGN2P9	0.168839	0.0021395	0.0317732	UP
HMMR	0.111656	0.0441494	0.180106	UP
HMOX1	0.301386	0.000276715	0.00977332	UP
HMX1	0.0978405	0.00763515	0.0647543	UP
HNMT	0.198187	0.0350157	0.157862	UP
HNRNPAB	0.169768	6.42492e-06	0.00122158	UP
HNRNPCL2	0.111942	0.0112664	0.0818865	UP
HOMER2	0.104743	0.0402805	0.171153	UP
HOPX	0.108648	0.01107	0.0811571	UP
HOXA1	0.0982474	0.0176145	0.105425	UP
HOXA2	0.116172	0.00268453	0.035916	UP
HOXA9	0.140211	0.00322996	0.0393917	UP
HOXA-AS2	0.0826036	0.0444021	0.180473	UP
HOXB4	0.151657	0.00206728	0.0311442	UP
HOXB5	0.0663077	0.0399644	0.170463	UP
HOXC12	0.0847021	0.042727	0.176619	UP
HOXD8	0.128904	0.00415661	0.0452682	UP
HPCAL1	0.179208	0.000183245	0.00765358	UP
HRH2	0.20589	0.0357968	0.159728	UP
HRNR	0.10742	0.00496145	0.0504941	UP
HS1BP3	0.112178	0.00201574	0.0307586	UP
HS3ST2	0.0741061	0.0331889	0.15332	UP
HS6ST1	0.269033	4.49474e-05	0.00361599	UP
HSD17B1	0.0793708	0.0302369	0.144994	UP
HSFY1	0.0718467	0.0456177	0.183214	UP
HSP90AA2P	0.200677	0.0118775	0.0841644	UP
HSP90AA4P	0.151287	0.000905072	0.019269	UP
HSPA1A	0.448826	6.81168e-07	0.000438699	UP
HSPA1B	0.545959	1.30171e-08	5.05628e-05	UP
HSPA5	0.111359	0.0220757	0.120509	UP
HSPA6	0.106081	0.0469208	0.186422	UP
HSPB1	0.327487	3.70056e-05	0.00317322	UP
HTN1	0.107888	0.0170298	0.103117	UP
HTR7	0.10397	0.0303366	0.145216	UP
HYOU1	0.0998302	0.0281425	0.139019	UP
IBSP	0.0960787	0.00826231	0.067729	UP
ICA1	0.156045	0.000663715	0.0161131	UP
ICAM1	0.200788	0.00458218	0.0481914	UP
ID1	0.109129	0.0212923	0.117921	UP
ID4	0.102451	0.00368485	0.0424723	UP
IDUA	0.203125	0.000109242	0.00599055	UP
IER3	0.37596	5.77581e-05	0.00405455	UP
IER3IP1	0.185083	0.00751811	0.0641786	UP
IER5	0.1742	1.37638e-05	0.00185537	UP
IFFO1	0.165088	0.00308965	0.0385764	UP
IFFO2	0.166891	0.00573324	0.0549746	UP
IFNA10	0.115166	0.0448243	0.181483	UP
IFNA8	0.138062	0.00283631	0.0371237	UP
IFNGR1	0.16093	0.0316752	0.149076	UP
IFNLR1	0.0998947	0.00947886	0.073761	UP
IFRD1	0.163544	0.0109769	0.0807792	UP
IGF1	0.166916	0.00249961	0.0345272	UP
IGF2BP2	0.210189	0.000387152	0.0118256	UP
IGFBP2	0.092888	0.0388161	0.167372	UP
IGFBP3	0.0867065	0.0301106	0.144644	UP
IGFL3	0.100813	0.00886526	0.0708552	UP
IGFLR1	0.196338	0.000778425	0.0175915	UP
IKBKG	0.234644	3.45937e-06	0.000901012	UP
IL10	0.163958	0.0321646	0.150289	UP
IL10RA	0.128922	0.000115553	0.00613457	UP
IL12RB1	0.143306	0.00702114	0.0620769	UP
IL13RA1	0.173296	0.0239878	0.126341	UP
IL15RA	0.12706	0.00138012	0.0246846	UP
IL17RA	0.169826	0.0133142	0.0893588	UP
IL18BP	0.126386	0.0050017	0.0507929	UP
IL1B	0.388067	0.00744612	0.063812	UP
IL1R2	0.633216	0.00865727	0.0696614	UP
IL31RA	0.201335	0.0466565	0.185876	UP
IL33	0.0928909	0.0480695	0.189473	UP
ILK	0.216303	0.00138932	0.0247676	UP
IMPA1P1	0.298236	8.24649e-05	0.00509795	UP
IMPA2	0.210834	0.00433932	0.0465444	UP
INCENP	0.0761025	0.0123348	0.0859174	UP
INE1	0.112731	0.0357155	0.159614	UP
ING1	0.142905	0.000285278	0.00998302	UP
ING2	0.108724	0.00828029	0.06776	UP
INGX	0.0933478	0.0270466	0.136022	UP
INPP5D	0.0593227	0.0392321	0.168511	UP
INPP5K	0.08892	0.00818364	0.0673593	UP
INPPL1	0.169168	0.0127049	0.0873194	UP
INTS1	0.165285	0.000543258	0.0143057	UP
INTS3	0.137536	0.00134557	0.0243478	UP
IPMK	0.096308	0.044983	0.181757	UP
IPO13	0.12918	0.0142682	0.093017	UP
IQCF2	0.179368	0.0018746	0.0295	UP
IQCJ	0.121967	0.00587972	0.0558405	UP
IQGAP1	0.0778584	0.0175904	0.105362	UP
IQSEC1	0.153947	0.0130981	0.0884827	UP
IQSEC2	0.197242	0.00327725	0.0398225	UP
IRAK1	0.0839105	0.031084	0.147334	UP
IRF2BP1	0.112642	0.00389975	0.0437591	UP
IRF3	0.0762987	0.014021	0.0920608	UP
IRF7	0.124359	0.0230006	0.1234	UP
IRF8	0.20341	0.00330603	0.0399409	UP
IRGQ	0.123136	0.000232422	0.00890926	UP
IRS2	0.249034	0.00330325	0.0399303	UP
ISG20L2	0.118791	0.0126192	0.0870866	UP
ISOC2	0.109831	0.00759594	0.0645673	UP
FAM234A	0.107859	0.00314178	0.0388541	UP
ITGA2	0.187965	0.0479673	0.189248	UP
ITGA2B	0.658009	0.000976186	0.0201872	UP
ITGA5	0.138871	0.0169747	0.10289	UP
ITGAM	0.331595	1.14387e-05	0.00175455	UP
ITGB2	0.192556	2.41091e-05	0.00258934	UP
ITGB5	0.228315	0.0474434	0.187775	UP
ITIH1	0.0696405	0.049036	0.19159	UP
ITIH4	0.1055	0.040021	0.170662	UP
ITPK1	0.185187	0.00155362	0.0265459	UP
ITPKC	0.212199	0.000321972	0.0107045	UP
ITPRIP	0.112809	0.0346272	0.156917	UP
ITPRIPL2	0.146778	0.0226135	0.121828	UP
ITSN1	0.160623	0.0328527	0.15231	UP
JAG1	0.125136	0.0239492	0.126252	UP
JARID2	0.167099	7.98808e-05	0.00501233	UP
JDP2	0.58722	9.0404e-07	0.00048999	UP
JMJD6	0.088815	0.0162683	0.100171	UP
JMJD8	0.19315	0.000255816	0.00937803	UP
JRK	0.0916589	0.00462344	0.0483852	UP
JUN	0.361429	0.0176973	0.105676	UP
JUNB	0.298539	0.000774924	0.0175915	UP
JUND	0.246009	0.00382299	0.043357	UP
KAT5	0.068823	0.00433169	0.0465013	UP
KAT7	0.0666903	0.0464215	0.185257	UP
KATNAL2	0.0985442	0.00500776	0.0508237	UP
KATNB1	0.137077	1.12468e-05	0.00175455	UP
KCNAB2	0.131859	0.00137193	0.0246317	UP
KCNAB3	0.0833751	0.0420763	0.175404	UP
KCNC3	0.146667	0.0117846	0.0837099	UP
KCNE3	0.160057	0.0230245	0.123445	UP
KCNJ13	0.129843	0.0275065	0.137421	UP
KCNJ15	0.302414	0.00732191	0.0633775	UP
KCNJ2	0.228657	0.034024	0.155331	UP
KCNJ3	0.106852	0.00837696	0.0681279	UP
KCNK6	0.3041	4.91458e-05	0.00378801	UP
KCNMB1	0.247988	0.000734357	0.0171033	UP
KCNV2	0.0874086	0.0400256	0.170662	UP
KCTD12	0.451665	1.54695e-06	0.000611072	UP
KCTD13	0.168849	0.00362773	0.0420679	UP
KCTD15	0.0937225	0.0241304	0.126663	UP
KCTD17	0.109078	0.000948229	0.0198736	UP
KCTD2	0.0835244	0.00608259	0.0570595	UP
KCTD21	0.135638	0.0302821	0.145098	UP
KCTD5	0.209391	1.58141e-05	0.00206964	UP
KCTD6	0.102873	0.0320334	0.15002	UP
KDM5C	0.169214	0.00525712	0.0523376	UP
KHDRBS1	0.07973	0.0137192	0.0908353	UP
KHSRP	0.134986	0.00313359	0.0388442	UP
RUBCN	0.0935543	0.0103403	0.0777549	UP
KIAA0513	0.170929	0.00734657	0.0634145	UP
KATNIP	0.0859414	0.0136614	0.0906846	UP
MATCAP1	0.135081	0.0317476	0.149176	UP
KIAA0930	0.140368	0.0243105	0.127318	UP
KIAA1210	0.107698	0.0352491	0.15841	UP
CRACD	0.0982888	0.013514	0.0902614	UP
SHTN1	0.400479	0.000174884	0.00753539	UP
IQCN	0.106591	0.0200063	0.11309	UP
KIF13B	0.123224	0.00371453	0.0426667	UP
KIF1B	0.0943761	0.0217315	0.119311	UP
KIF1C	0.10941	0.00797863	0.0664681	UP
KIF23	0.16397	0.00491212	0.0502113	UP
KIF24	0.0755895	0.0199238	0.112819	UP
KIF27	0.137804	0.0156415	0.0978128	UP
KIF3C	0.160387	0.00627434	0.0581892	UP
KIF4B	0.11771	0.0410839	0.172928	UP
KIF5B	0.0910765	0.0260786	0.133024	UP
KLF10	0.223087	0.0191966	0.110386	UP
KLF11	0.147802	0.0482396	0.189943	UP
KLF16	0.105769	0.0242711	0.127172	UP
KLF4	0.251474	0.0114265	0.0825245	UP
KLHDC8B	0.156095	0.0112555	0.0818865	UP
KLHL18	0.149679	0.000695464	0.0165444	UP
KPTN	0.120037	0.00226689	0.0328967	UP
KRT18P65	0.0928797	0.0218914	0.119878	UP
KRT222	0.110285	0.0114716	0.0826136	UP
KRT39	0.0643629	0.023863	0.126025	UP
KRT8	0.137351	0.00250793	0.0345652	UP
KRTAP19-4	0.0980561	0.0334721	0.154097	UP
KXD1	0.110047	0.00779534	0.0654225	UP
L3MBTL4	0.161884	0.0249359	0.129168	UP
LACRT	0.0770452	0.0196012	0.111721	UP
LAIR1	0.134645	0.0268833	0.135586	UP
LAMB2	0.116456	0.0198313	0.11263	UP
LAMC1	0.207561	0.0167918	0.102287	UP
LAMTOR1	0.246838	0.00102273	0.0209084	UP
LAPTM5	0.0926322	0.00957777	0.0743817	UP
LAT2	0.208756	0.00131954	0.0241836	UP
LATS2	0.137544	0.000373912	0.0115908	UP
LCE1F	0.0816355	0.0291384	0.141891	UP
LDHD	0.0811311	0.0260613	0.132994	UP
LDLRAD3	0.261858	0.00308744	0.0385764	UP
LEMD2	0.0860147	0.00215481	0.0319233	UP
LENG1	0.104419	0.00868039	0.0697845	UP
LENG8	0.114884	0.0140427	0.0921653	UP
P3H1	0.0818741	0.0198643	0.11263	UP
P3H2	0.169589	0.00199834	0.0306403	UP
LETM1	0.115854	0.0045451	0.0479747	UP
LFNG	0.159307	0.00833083	0.0679351	UP
LGALS1	0.289475	0.00198186	0.0306364	UP
LGALS3	0.167243	0.0221873	0.120766	UP
LGALS3BP	0.215208	0.0108964	0.0805431	UP
LGMN	0.184466	0.0120093	0.0846355	UP
LHFPL2	0.408073	1.16945e-05	0.00176981	UP
LHX4	0.185611	3.84103e-05	0.00324344	UP
LILRA2	0.317124	0.000503536	0.0137578	UP
LILRA4	0.219798	0.0131918	0.0888066	UP
LILRA5	0.21633	0.0324762	0.151287	UP
LILRB1	0.168532	0.0222126	0.120785	UP
LILRB2	0.173447	0.0289854	0.141503	UP
LILRB3	0.306185	0.000463869	0.0131433	UP
LIME1	0.0772266	0.0425615	0.176619	UP
LIMK1	0.204679	0.00133673	0.0243199	UP
LIN37	0.118443	0.0287483	0.140906	UP
LIN7A	0.277004	0.0152041	0.0962793	UP
LINC00115	0.0870574	0.0463932	0.185219	UP
CYTOR	0.209793	0.0031229	0.0387759	UP
LINC00161	0.150905	0.0122561	0.0856873	UP
LINC00260	0.123701	0.0345544	0.156739	UP
LINC00328	0.337674	0.0036766	0.0424193	UP
LINC00528	0.125748	0.0153727	0.096816	UP
LINC00612	0.240002	0.00367358	0.0424054	UP
VESTAR	0.0893655	0.0410076	0.17284	UP
LINC00917	0.169811	0.0265786	0.134444	UP
LINC00937	0.0934	0.0192736	0.110601	UP
LINC00943	0.132726	0.00506632	0.0511815	UP
PRDM16-DT	0.14577	0.00469408	0.0488612	UP
LINC01000	0.162224	0.0263276	0.133709	UP
LINC01002	0.321097	6.55183e-06	0.00122158	UP
LINC01356	0.170606	0.0215899	0.118879	UP
LIPC	0.253254	0.00729762	0.0633194	UP
LLGL1	0.0721125	0.0285051	0.140021	UP
LLGL2	0.115199	0.0374946	0.164103	UP
LMNA	0.128933	0.0408815	0.172481	UP
LMNB2	0.0894413	0.0249444	0.129168	UP
LMO2	0.121033	0.0315047	0.148664	UP
LMO3	0.0809961	0.0454221	0.182854	UP
LMTK2	0.124593	0.00381345	0.0433543	UP
LOC100128644	0.177299	0.00416358	0.0453025	UP
LOC100128653	0.123374	0.00446556	0.0473711	UP
LOC100129940	0.116746	0.00977184	0.0752237	UP
LOC100130872	0.123061	0.0378153	0.165104	UP
LOC100133091	0.102795	0.0109452	0.0806574	UP
LOC100133106	0.175557	0.000716636	0.0168877	UP
LOC100134868	0.206684	0.00748094	0.063982	UP
LOC100287852	0.185704	0.00198614	0.0306364	UP
LOC100288910	0.118938	0.0319485	0.149777	UP
LOC100294362	0.120042	0.0111825	0.0816733	UP
LOC100507388	0.229927	0.00147322	0.0257382	UP
LOC100507646	0.0739241	0.0334756	0.154097	UP
LOC100652824	0.0790211	0.0427375	0.176619	UP
LOC100653515	0.163622	0.0176871	0.105642	UP
LOC101060747	0.123144	0.00204085	0.0309407	UP
LOC101927181	0.17655	0.0269881	0.135809	UP
LOC102723555	0.146987	0.000694871	0.0165444	UP
LOC102724208	0.265048	0.000241693	0.00914433	UP
LOC148696	0.115296	0.00391463	0.0438416	UP
LOC149950	0.08315	0.0291346	0.141891	UP
LOC254896	0.220217	0.00353942	0.0415147	UP
LOC284837	0.167997	0.0142475	0.0929336	UP
LOC441081	0.431253	0.00596483	0.0563503	UP
LOC554174	0.0853646	0.0204501	0.114817	UP
LOC57399	0.105196	0.0204227	0.114734	UP
LOC644083	0.135353	0.00264011	0.0355907	UP
LOC654342	0.186307	0.00287173	0.0372967	UP
LOC729603	0.134343	0.00440744	0.0470329	UP
LOC93432	0.111726	0.0119185	0.0842754	UP
LOXL3	0.157131	0.0113756	0.0823415	UP
LOXL4	0.0707718	0.042647	0.176619	UP
LPAR2	0.137594	0.00344122	0.0409502	UP
LPAR5	0.130503	0.042651	0.176619	UP
LPEQ6126	0.0761095	0.0221827	0.120766	UP
LRCH4	0.155769	0.00484877	0.049848	UP
LRG1	0.169889	0.0320955	0.150144	UP
LRP1	0.260484	0.00355073	0.0415936	UP
LRP10	0.171063	0.0120712	0.084815	UP
LRPAP1	0.22415	0.000185546	0.00767144	UP
LRRC18	0.121688	0.00598911	0.056511	UP
LRRC25	0.184712	0.0254999	0.131018	UP
LRRC3	0.110861	0.00105503	0.0212336	UP
LRRC37A11P	0.0802594	0.0212293	0.117718	UP
LRRC37A16P	0.128768	0.0456188	0.183214	UP
LRRC41	0.134623	0.00382101	0.043357	UP
LRRC45	0.0864872	0.0198847	0.112675	UP
LRRC47	0.106829	0.0005672	0.0146554	UP
DRC3	0.109549	0.00900066	0.0715692	UP
LRRC57	0.0580632	0.0442589	0.180264	UP
LRRC59	0.155277	0.00025701	0.00937803	UP
LRRC8A	0.0917573	0.0153179	0.0966877	UP
LRRC8D	0.0883776	0.029546	0.142952	UP
LRRD1	0.110987	0.0221181	0.120572	UP
LRRFIP1	0.0742167	0.00741536	0.0636759	UP
LRRIQ3	0.162464	0.00370772	0.0426306	UP
LRRK1	0.175563	0.0119265	0.084307	UP
LRRTM2	0.0825309	0.0438468	0.179566	UP
LRSAM1	0.074049	0.0230407	0.123445	UP
LRTOMT	0.0691587	0.0446245	0.181082	UP
LSM4	0.0795709	0.0442979	0.180302	UP
LSP1	0.219068	0.000287113	0.0100094	UP
LTB4R	0.207539	0.000328593	0.0108473	UP
LTB4R2	0.0894474	0.0100871	0.0764362	UP
LTBR	0.153311	0.0496066	0.192849	UP
LTK	0.112086	0.012534	0.0866815	UP
LUZP2	0.111307	0.00553235	0.053612	UP
LUZP4	0.1724	0.00138219	0.0246846	UP
LY6G5B	0.176167	0.00498944	0.0506904	UP
LY6G5C	0.191271	0.000246542	0.009254	UP
LY6G6F	0.295751	0.0278079	0.138303	UP
LY86	0.250754	0.0135411	0.0903229	UP
LYG2	0.0794792	0.0352436	0.15841	UP
LYVE1	0.2857	0.0145379	0.0937261	UP
LZTR1	0.137769	0.000339675	0.0110104	UP
M1AP	0.0934365	0.00720378	0.0628806	UP
MAB21L2	0.124295	0.00883921	0.0707663	UP
MACROD2-IT1	0.0842158	0.0457392	0.183476	UP
MAD1L1	0.0878579	0.00475751	0.0493215	UP
MAF1	0.202234	0.000309943	0.0104538	UP
MAFB	0.257838	0.00964935	0.0746392	UP
MAFG	0.144242	0.026254	0.133539	UP
MAFK	0.191292	1.34186e-05	0.00185537	UP
MAK	0.172407	0.0294396	0.142704	UP
MAML1	0.0674882	0.042729	0.176619	UP
MAML3	0.19195	0.00603111	0.0567923	UP
MAN1A1	0.109488	0.0301616	0.144759	UP
MAN2A2	0.128167	0.0179685	0.106558	UP
MANBAL	0.102008	0.0497693	0.19332	UP
MAOB	0.221519	0.0177865	0.105964	UP
MAP1A	0.153981	0.0412199	0.173311	UP
MAP1LC3A	0.0874527	0.0132023	0.0888066	UP
MAP1LC3B	0.13634	0.0198096	0.112606	UP
MAP1LC3B2	0.165345	0.000436104	0.0127125	UP
MAP1S	0.155487	0.00837269	0.0681279	UP
MAP2K2	0.146014	0.00182274	0.0290964	UP
MAP3K11	0.251693	0.00198568	0.0306364	UP
MAP3K3	0.190929	7.2013e-05	0.0046759	UP
MAP3K6	0.151012	0.016897	0.10266	UP
MAP3K8	0.145719	0.0138537	0.0914401	UP
MAP7D1	0.108046	0.00739327	0.0635822	UP
MAPK8IP3	0.133353	0.00345098	0.0409723	UP
MAPKAPK2	0.0767199	0.0426753	0.176619	UP
MAPKBP1	0.0694702	0.0428194	0.176816	UP
MAPRE1	0.0961622	0.0330106	0.152709	UP
MARCO	0.120726	0.0486347	0.190682	UP
MARK4	0.086815	0.0225659	0.121725	UP
MARVELD1	0.24136	0.00192443	0.0299932	UP
MAST2	0.113404	0.00137018	0.0246317	UP
MATN2	0.10655	0.0146939	0.0943405	UP
MAU2	0.102733	0.0140847	0.0922928	UP
MBD1	0.144943	0.000708661	0.0167506	UP
MBD3	0.0987325	0.0116595	0.0832587	UP
MBD6	0.156936	0.0168821	0.102595	UP
MBOAT7	0.152845	0.0291312	0.141891	UP
MBP	0.161329	3.01358e-05	0.00290226	UP
MCAT	0.0691975	0.0128851	0.0879357	UP
MCEMP1	0.224356	0.0253864	0.130608	UP
MCM5	0.141215	8.38491e-05	0.00514756	UP
MCMDC2	0.0933209	0.0309376	0.146937	UP
MCOLN1	0.217407	0.000416981	0.0124114	UP
MCRS1	0.104686	0.0178873	0.10635	UP
MCU	0.114138	0.0171641	0.10358	UP
MCUR1	0.213351	0.00124663	0.0233786	UP
MDM2	0.121522	0.0373701	0.163712	UP
ME1	0.243898	0.0216594	0.119055	UP
MED11	0.114307	0.0147862	0.0945683	UP
MED16	0.142604	0.00270789	0.0361042	UP
MED19	0.096658	0.00352547	0.041415	UP
MED22	0.0894681	0.0282827	0.139563	UP
MED25	0.124464	0.00642943	0.0591802	UP
MED29	0.126366	0.00441506	0.0470711	UP
MED30	0.106361	0.0240062	0.126381	UP
MED4	0.13994	0.0246096	0.128098	UP
MED9	0.0744215	0.020739	0.115798	UP
MEF2B	0.12525	0.00173219	0.0282616	UP
MEF2D	0.143191	0.00387114	0.0437084	UP
MEFV	0.225434	0.00158985	0.0268644	UP
MEIG1	0.116883	0.0207375	0.115798	UP
MEIS3P1	0.284388	5.77472e-06	0.00114956	UP
MEOX2	0.0665199	0.0427257	0.176619	UP
MEPCE	0.109226	0.0218637	0.119811	UP
MET	0.107548	0.0385951	0.166833	UP
METTL1	0.101183	0.0159538	0.0990728	UP
TMT1A	0.191502	0.0292381	0.142141	UP
MEX3D	0.0714765	0.0461871	0.184606	UP
MFN2	0.211402	5.10433e-05	0.00385665	UP
MFNG	0.144602	0.0109755	0.0807792	UP
MFSD1	0.17329	0.0339993	0.155279	UP
SLC75A1	0.170512	0.00311668	0.0387192	UP
MFSD12	0.144925	0.00249678	0.0345272	UP
SLC33A2	0.0985885	0.00460352	0.0483069	UP
MGAM	0.462562	0.00201544	0.0307586	UP
MGAT1	0.192654	1.55708e-05	0.00205024	UP
MGAT2	0.0811806	0.0274139	0.137184	UP
MGAT4B	0.103859	0.0458536	0.18384	UP
MGC45800	0.105609	0.00812619	0.0671592	UP
MGST1	0.255382	0.0271639	0.136453	UP
MGST2	0.173606	0.0317618	0.149212	UP
MIA2	0.075176	0.0321652	0.150289	UP
MIA-RAB4B	0.233349	1.8009e-05	0.00221901	UP
MIB2	0.0844608	0.00776961	0.0653599	UP
MICA	0.165682	0.0084702	0.0686393	UP
MICAL2	0.151476	0.0129772	0.0882543	UP
MICB	0.186738	0.000302506	0.0102773	UP
MID1IP1	0.262255	7.29135e-05	0.00470726	UP
MIDN	0.219655	0.00410432	0.0449297	UP
MIEN1	0.284306	6.75421e-06	0.00123948	UP
MIER2	0.191215	0.000578765	0.0147902	UP
MIIP	0.184936	2.02348e-05	0.00236981	UP
MILR1	0.242014	0.02154	0.118762	UP
MINK1	0.127679	0.0259915	0.132725	UP
MIR10A	0.154144	0.000260331	0.00944063	UP
MIR1-2	0.080583	0.0361837	0.160615	UP
MIR122	0.0888463	0.040766	0.172318	UP
MIR124-2	0.101639	0.0165088	0.101182	UP
MIR133A1	0.123194	0.0402138	0.171084	UP
MIR16-2	0.123734	0.0448913	0.181512	UP
MIR181A1	0.153675	0.00935893	0.0733667	UP
MIR181B1	0.280351	0.025498	0.131018	UP
MIR190A	0.0892509	0.00819161	0.0673892	UP
MIR199A2	0.0909826	0.0336576	0.154517	UP
MIR208A	0.139544	0.00529516	0.0526123	UP
MIR223	0.457492	9.03235e-05	0.00539899	UP
MIR22HG	0.15406	0.0166773	0.101826	UP
MIR27A	0.255909	0.0373096	0.163535	UP
MIR34C	0.105688	0.0165825	0.101436	UP
MIR412	0.0839988	0.043306	0.178287	UP
MIR451A	0.166661	0.00012869	0.00644998	UP
MIR487A	0.115214	0.00595898	0.0563179	UP
MIR494	0.0951703	0.0230744	0.123512	UP
MIR520C	0.171752	0.00869619	0.0698874	UP
MIR646HG	0.151332	0.022428	0.12139	UP
MIR7-2	0.0816219	0.023035	0.123445	UP
MIR7641-2	0.31198	0.0194132	0.110893	UP
MIRLET7E	0.135531	0.0418342	0.17498	UP
MISP3	0.113321	0.00141178	0.0250618	UP
MITF	0.195105	0.0028192	0.0370374	UP
MRTFA	0.143636	0.00334977	0.0402214	UP
MKNK1	0.0960071	0.045898	0.183955	UP
MKNK2	0.164316	0.00737234	0.0635267	UP
MLEC	0.0883431	0.0279777	0.138645	UP
MLF2	0.288043	5.7367e-05	0.0040515	UP
MLKL	0.15755	0.00682131	0.0611033	UP
MMP1	0.374465	0.00232237	0.0332668	UP
MND1	0.158164	0.0315598	0.148773	UP
MNS1	0.11821	0.0154909	0.0971833	UP
MNT	0.108724	0.0149702	0.0954051	UP
MOB3A	0.184271	0.000154386	0.0071316	UP
MOB3C	0.125548	0.00100699	0.0206593	UP
MOGS	0.163812	0.000836546	0.018393	UP
MOP-1	0.72119	0.000262303	0.00947789	UP
MOSPD3	0.157541	0.00189294	0.0296884	UP
MPDU1	0.124292	0.0273061	0.136771	UP
MPEG1	0.112139	0.0275192	0.137455	UP
MPG	0.0728497	0.011547	0.0828648	UP
MPL	0.232225	0.0457807	0.183611	UP
MPND	0.0923087	0.0115156	0.0827575	UP
MPP1	0.187243	0.0387569	0.167257	UP
MPST	0.0862652	0.013486	0.0901619	UP
MPV17L	0.218447	0.00116418	0.0225075	UP
MPV17L2	0.122936	0.00414063	0.0451571	UP
MRC1	0.288476	0.029377	0.142518	UP
MRI1	0.098567	0.0154904	0.0971833	UP
MRPL10	0.0877254	0.021381	0.118166	UP
MRPL19	0.0831195	0.012649	0.0871151	UP
MRPL36	0.149194	0.00202589	0.0307993	UP
MRPL49	0.183364	0.00636684	0.05872	UP
MRPS2	0.161043	0.000467167	0.0131654	UP
IRAG1	0.112401	0.012335	0.0859174	UP
MSANTD3-TMEFF1	0.149523	0.00488883	0.0500391	UP
MSGN1	0.103302	0.0102989	0.0775026	UP
MSLN	0.140401	0.0265523	0.134382	UP
MSN	0.113876	0.00470101	0.0488897	UP
MSTN	0.0904287	0.0387938	0.167309	UP
MT1E	0.206044	0.00132971	0.0242863	UP
MT1P1	0.181772	0.0403907	0.171464	UP
MT4	0.0892211	0.038661	0.167044	UP
MTF1	0.261375	0.000864324	0.0186864	UP
MTMR14	0.191526	1.16753e-05	0.00176981	UP
MT-TC	0.180159	0.0249965	0.129287	UP
MT-TN	0.176995	0.0329139	0.152479	UP
MTX1	0.13683	0.00294949	0.0377752	UP
MUL1	0.112137	0.00297753	0.0379827	UP
MUS81	0.107036	0.00168402	0.027737	UP
MVB12A	0.122492	0.00709278	0.0624793	UP
MVP	0.144348	0.00526139	0.0523578	UP
MXD1	0.21641	0.0190232	0.109796	UP
MXD4	0.210603	7.98656e-07	0.000477269	UP
MYADM	0.227164	0.00250231	0.0345287	UP
MYADML	0.111207	0.0330313	0.152744	UP
MYCBP	0.0770551	0.011222	0.0817565	UP
MYH7	0.0792093	0.0203046	0.114304	UP
MYH9	0.143342	4.51023e-05	0.00361599	UP
MYL2	0.107619	0.00482233	0.0497162	UP
MYL5	0.114139	0.00339851	0.04066	UP
MYL6	0.155354	0.0237519	0.125581	UP
MYL9	0.480269	0.00247398	0.0343819	UP
MYLIP	0.12841	0.0223418	0.121121	UP
MYO15B	0.278773	0.00131612	0.0241524	UP
MYO1F	0.148985	0.000230655	0.00890926	UP
MYO1G	0.0869951	0.013167	0.0887873	UP
MYO9B	0.133984	0.00125198	0.0233795	UP
MYOZ2	0.109217	0.00293596	0.0377	UP
NAB2	0.114135	0.00233278	0.033334	UP
NABP2	0.118466	0.0154919	0.0971833	UP
NACC1	0.229451	0.000479361	0.0133796	UP
NAGA	0.132991	0.0372408	0.163391	UP
NAGK	0.116401	0.0339029	0.155159	UP
NAGLU	0.0965133	0.00287977	0.0373489	UP
NAGPA	0.121823	0.00920685	0.0725651	UP
NAMPT	0.247617	0.0406837	0.172207	UP
NANOG	0.166176	0.000241361	0.00914433	UP
NANOGP1	0.177765	0.00285678	0.0372463	UP
NANS	0.178977	0.00344545	0.0409502	UP
NAPRT	0.207841	0.00201661	0.0307586	UP
CIAO3	0.1502	4.03684e-06	0.000950329	UP
NARS1	0.134631	0.00275384	0.0364458	UP
NAT9	0.193904	1.00598e-05	0.00170506	UP
NATD1	0.0827694	0.0387605	0.167257	UP
NAV1	0.251566	0.000151211	0.00702017	UP
NBEAL2	0.133671	0.03402	0.155331	UP
NCF1	0.241165	0.00012702	0.00643138	UP
NCF2	0.194326	0.00527303	0.0524512	UP
NCF4	0.222752	0.017874	0.106349	UP
NCKAP5L	0.161048	0.011201	0.0816849	UP
NCLN	0.18239	0.000218177	0.00854592	UP
NCOR2	0.195895	0.00579127	0.0553255	UP
NCSTN	0.177385	0.00675623	0.0607488	UP
NDE1	0.191645	0.00346296	0.0410309	UP
NDST1	0.176056	0.0450872	0.181989	UP
NDUFAF2	0.105409	0.00313841	0.0388442	UP
NDUFAF3	0.165009	0.00431812	0.0464396	UP
NDUFB1P1	0.125289	0.0163258	0.100419	UP
NDUFV3	0.141409	0.000245364	0.009254	UP
NEB	0.0992747	0.020164	0.113622	UP
NEBL	0.351051	0.0382573	0.166199	UP
NEFM	0.133711	0.000689112	0.016504	UP
NEIL1	0.089604	0.0321939	0.150363	UP
NEK4	0.103499	0.015659	0.0978704	UP
NEK6	0.149701	0.0287242	0.140847	UP
NEK8	0.0644718	0.0396666	0.169627	UP
NELFB	0.148668	0.000269917	0.0096631	UP
NEU1	0.196843	0.000141387	0.00671168	UP
NEXN	0.348277	0.00467286	0.0487056	UP
NF2	0.0819252	0.0176416	0.105547	UP
NFAM1	0.235535	0.00814894	0.0672364	UP
NFATC2IP	0.0946967	0.00223271	0.0326242	UP
NFE2L1	0.157518	0.000183029	0.00765358	UP
NFIA	0.273664	0.000584706	0.0148748	UP
NFIL3	0.422134	0.000129048	0.00645406	UP
NFKB2	0.107879	0.0462602	0.184803	UP
NFKBIA	0.232468	0.00556196	0.0538095	UP
NFKBIB	0.263341	7.65023e-07	0.000469201	UP
NFYA	0.195336	2.38428e-06	0.000740907	UP
NFYC	0.0712452	0.0332449	0.153395	UP
NFYC-AS1	0.0978327	0.0165549	0.101347	UP
NHSL2	0.132914	0.0393155	0.168714	UP
NINJ1	0.12341	0.0468684	0.18628	UP
NKAPL	0.139947	0.000437428	0.0127125	UP
NKIRAS2	0.190267	0.00286301	0.0372463	UP
NLRP12	0.194618	0.0380946	0.166012	UP
NLRP3	0.203962	0.00351979	0.0413952	UP
NLRX1	0.0860861	0.0170286	0.103117	UP
NME6	0.0846915	0.0308509	0.146701	UP
NMRAL1	0.110868	0.0320115	0.149973	UP
NMT1	0.0686889	0.0468326	0.186228	UP
NMU	0.103471	0.00302134	0.0382069	UP
NOC2L	0.105302	0.0326084	0.151668	UP
NOD1	0.0670343	0.0455642	0.183121	UP
NOL12	0.0797347	0.0442627	0.180264	UP
NOL3	0.106752	0.016566	0.101389	UP
NOP16	0.111276	0.00304615	0.0383957	UP
NOTCH1	0.185293	0.00571016	0.0548109	UP
NOXO1	0.0748653	0.0430878	0.17761	UP
NPVF	0.104038	0.0265298	0.134303	UP
NPY1R	0.0814381	0.0450987	0.182004	UP
NQO2	0.272773	0.000313488	0.0105276	UP
NR1H2	0.237035	0.000118624	0.00623774	UP
NR1H3	0.0712835	0.0204253	0.114734	UP
NR4A2	0.345559	0.041167	0.173152	UP
NR4A3	0.128481	0.0138835	0.0915332	UP
NRGN	0.438462	0.00104505	0.0211239	UP
NRM	0.151405	0.02238	0.12123	UP
NRP2	0.123302	0.00192525	0.0299932	UP
NSDHL	0.0832372	0.0150776	0.0957747	UP
NSFL1C	0.171694	0.000260462	0.00944063	UP
NSMF	0.117091	0.0335223	0.154097	UP
NSUN4	0.0813386	0.0319411	0.149777	UP
NT5DC3	0.227164	7.24791e-05	0.00469222	UP
NTN4	0.0888506	0.0313205	0.148124	UP
NTNG2	0.113655	0.00413903	0.0451571	UP
NTS	0.101858	0.00655217	0.0597818	UP
NUBP2	0.312778	3.64731e-07	0.000293118	UP
NUDT14	0.0898277	0.0470387	0.18676	UP
NUDT16L1	0.0939456	0.00945683	0.073688	UP
NUDT16L2P	0.136515	0.0402141	0.171084	UP
NUTF2	0.0852106	0.0053778	0.0529026	UP
NXF1	0.0825582	0.0479059	0.189116	UP
OAF	0.176712	0.000432282	0.0126975	UP
OCLM	0.186822	0.0172513	0.103901	UP
ODF2	0.108254	0.000202203	0.00814718	UP
CIMAP1B	0.210222	0.0320851	0.150126	UP
OGDH	0.162732	0.000136525	0.00660612	UP
OGFR	0.262911	3.96883e-06	0.000950329	UP
OGFRP1	0.0560871	0.0479737	0.189248	UP
OGG1	0.0773457	0.0246178	0.128098	UP
OLFML1	0.106182	0.0333448	0.153705	UP
OPA3	0.0748892	0.0375893	0.164363	UP
OPN3	0.109212	0.0388284	0.167395	UP
OR1L6	0.120846	0.00613097	0.0573849	UP
OR2AG1	0.090505	0.0171248	0.103424	UP
OR2M3	0.138838	0.0155135	0.0972714	UP
OR2V2	0.0724544	0.0419509	0.175122	UP
OR2W3	0.18457	0.00502164	0.0508403	UP
OR4A21P	0.125907	0.00335651	0.0402608	UP
OR4K15	0.106768	0.0297884	0.143707	UP
OR4N2	0.135404	0.00798003	0.0664681	UP
OR51A4	0.175203	0.00383413	0.0433988	UP
OR5F2P	0.119648	0.0369605	0.162651	UP
OR5H6	0.128482	0.0223658	0.121195	UP
OR5H7P	0.155811	0.0181838	0.107029	UP
OR5K1	0.130333	0.0169373	0.102743	UP
OR5K4	0.130127	0.00455521	0.0480379	UP
OR5M1	0.086552	0.0374732	0.16404	UP
OR6C74	0.0931662	0.0347901	0.157288	UP
OR8B3	0.097896	0.022398	0.121284	UP
OR8K1	0.0981951	0.0326856	0.151808	UP
OR8K5	0.0927126	0.0493141	0.192097	UP
OR9I1	0.093812	0.017548	0.105162	UP
ORAI1	0.126205	0.0224506	0.121428	UP
ORAI2	0.252178	0.000156989	0.00720669	UP
ORAI3	0.174607	0.000304021	0.0102987	UP
OS9	0.133341	0.00540685	0.0530538	UP
OSBPL1A	0.112855	0.0359323	0.159969	UP
OSBPL2	0.0640843	0.0403311	0.171306	UP
OSBPL5	0.165284	0.032067	0.150101	UP
OSBPL6	0.0824359	0.0168248	0.102381	UP
OSBPL7	0.0869166	0.0299373	0.144187	UP
OSCAR	0.216623	0.00570124	0.0547479	UP
OTUB1	0.153322	0.000327221	0.0108173	UP
OTUB2	0.0851922	0.0287446	0.140906	UP
OTUD5	0.0684302	0.0279462	0.138607	UP
OXER1	0.106836	0.02846	0.139915	UP
OXGR1	0.224932	0.00277361	0.0366243	UP
P2RX1	0.25223	0.00973927	0.0750855	UP
P2RY1	0.21206	0.000132248	0.00653137	UP
PABPC1	0.0636092	0.0172237	0.103832	UP
PACS2	0.151397	0.00285793	0.0372463	UP
PACSIN1	0.122419	0.00152969	0.0263106	UP
PACSIN2	0.241393	3.23607e-06	0.000892666	UP
PADI2	0.380497	0.00384609	0.043492	UP
PAGE2B	0.152552	0.0179888	0.106622	UP
PAK1	0.132752	0.0249439	0.129168	UP
PAK4	0.0716445	0.0139438	0.0917232	UP
PALLD	0.191065	0.0116276	0.0832284	UP
PANX1	0.216025	3.80135e-05	0.0032319	UP
PAQR4	0.121054	0.00646751	0.059353	UP
PARD6G	0.121465	0.00730023	0.0633194	UP
PARP1	0.103708	0.0129472	0.0881594	UP
PARP3	0.0829769	0.0292227	0.142117	UP
PART1	0.101523	0.00646857	0.059353	UP
PARVG	0.110848	0.038392	0.166406	UP
PBLD	0.0982966	0.022544	0.121679	UP
PBX2	0.154788	0.0137002	0.0907908	UP
PCBD1	0.177805	0.00441233	0.0470635	UP
PCDH8	0.0707429	0.0383023	0.166199	UP
PCDHB6	0.12449	0.010944	0.0806574	UP
CFAP221	0.0975853	0.0171118	0.103405	UP
PCED1A	0.0962825	0.0442655	0.180264	UP
PCGF3	0.209965	7.20732e-06	0.00129211	UP
PCNP	0.143048	0.0028982	0.0374376	UP
PCNPP5	0.269074	9.75046e-09	4.54489e-05	UP
PCP4	0.0718983	0.0411489	0.173107	UP
PCSK6	0.253171	0.0194109	0.110893	UP
PCYT1B	0.199488	0.00412369	0.0450359	UP
PDC	0.163411	0.00758553	0.064567	UP
GATD1	0.148817	0.0015804	0.0268644	UP
PDE1A	0.0745571	0.029047	0.141625	UP
PDE2A	0.120383	0.00694669	0.0617433	UP
PDE4DIP	0.198186	0.00844286	0.0684891	UP
PDE6C	0.0953355	0.012941	0.0881594	UP
PDE6D	0.108328	0.00132542	0.0242442	UP
PDIA5	0.116376	0.0122962	0.0858524	UP
PDK2	0.123982	0.0222421	0.120833	UP
PDK4	0.387156	0.0352351	0.15841	UP
PDLIM2	0.117729	0.00331587	0.0399999	UP
PDLIM7	0.169995	0.00927888	0.0729601	UP
PDPN	0.0824458	0.0367236	0.161919	UP
PDPR	0.164253	0.045395	0.182788	UP
PDZD4	0.197176	0.0128374	0.0877443	UP
PDZK1IP1	0.299985	0.00237803	0.0336479	UP
PEA15	0.111293	0.0368078	0.162163	UP
PEF1	0.0685909	0.0174275	0.104655	UP
PELI3	0.0951785	0.0135132	0.0902614	UP
PEMT	0.118304	0.0428439	0.176886	UP
PEPD	0.151252	0.000652739	0.0159015	UP
PER1	0.420079	0.00183309	0.0291618	UP
PES1	0.132818	0.00121178	0.022941	UP
GATB	0.0738928	0.0315376	0.148702	UP
PEX10	0.128809	0.0031442	0.0388541	UP
PEX16	0.0812825	0.00564792	0.0544377	UP
PEX26	0.0916945	0.00189787	0.0297112	UP
PFDN6	0.126663	0.00206152	0.0310976	UP
PFKFB3	0.244969	0.00645097	0.0592786	UP
PFKFB4	0.172588	0.0112669	0.0818865	UP
PFKL	0.0811822	0.0185893	0.108157	UP
PFN1	0.135368	0.0050912	0.0513883	UP
PGA3	0.475427	0.000140729	0.00671168	UP
PGAM5	0.0754575	0.0180243	0.106659	UP
PGD	0.19551	0.00872656	0.0701072	UP
PGLS	0.111448	0.0382957	0.166199	UP
PGLYRP1	0.123707	0.00300488	0.0381438	UP
PGS1	0.19063	0.000235445	0.0089808	UP
PHACTR1	0.100697	0.00669552	0.0604595	UP
PHC2	0.187121	0.00767049	0.0648651	UP
PHF21A	0.103352	0.0342731	0.155706	UP
PHF23	0.132905	0.00647796	0.0593779	UP
PHKG1	0.0846646	0.0261724	0.133357	UP
PHKG2	0.173516	0.001054	0.0212312	UP
PHOSPHO1	0.1523	0.00159647	0.0269202	UP
PHOX2A	0.0772127	0.0348575	0.157487	UP
PHPT1	0.14135	0.0117286	0.0834899	UP
PHRF1	0.0967625	0.00807259	0.0669537	UP
PI4K2A	0.172075	0.000123505	0.00631229	UP
PIAS4	0.100821	0.00131314	0.0241167	UP
PICK1	0.249185	0.00255914	0.0349405	UP
PID1	0.188669	0.0058634	0.0557537	UP
PIEZO1	0.145788	0.000546573	0.014329	UP
PIGQ	0.141783	0.0033221	0.0400128	UP
PIGS	0.186371	0.000967688	0.0200649	UP
PIGT	0.10101	0.0231872	0.123775	UP
PIH1D2	0.116766	0.012747	0.0874477	UP
PIK3R5	0.213153	0.000874088	0.0187929	UP
PIK3R6	0.260576	0.00154382	0.0264755	UP
PILRA	0.125077	0.0459751	0.184162	UP
PIN1	0.141958	0.003493	0.0412401	UP
PIN1P1	0.0680025	0.0438688	0.17959	UP
PINK1	0.0796515	0.0299745	0.144336	UP
PIP5K1C	0.147094	0.00547056	0.0532157	UP
PIP5KL1	0.0688674	0.0465501	0.185611	UP
PISD	0.17969	0.00209427	0.0312924	UP
PITPNM1	0.180542	0.00370069	0.0425918	UP
PKD2L2	0.108913	0.00783071	0.0655237	UP
PKHD1L1	0.316737	0.0399243	0.170334	UP
PKM	0.131292	0.0181907	0.107029	UP
PKN1	0.13379	0.0143189	0.0931249	UP
PKNOX1	0.10765	0.00487366	0.0499762	UP
PLA2G10	0.189192	0.0227091	0.122174	UP
PLA2G15	0.259282	0.000652711	0.0159015	UP
PLAAT3	0.276802	5.71341e-06	0.0011479	UP
PLA2G4A	0.226828	0.0196061	0.111721	UP
PLAUR	0.166351	0.0240787	0.126558	UP
PLBD2	0.236293	0.000139502	0.00670357	UP
PLCB2	0.13261	0.00495584	0.0504941	UP
PLD2	0.167945	0.00537342	0.0528882	UP
PLD3	0.192049	0.014333	0.0931263	UP
PLEC	0.144597	0.00167078	0.0276361	UP
PLEK	0.136445	0.00345782	0.0409908	UP
PLEKHA5	0.135785	0.0350187	0.157862	UP
PLEKHB2	0.129688	0.0130448	0.0883694	UP
PLEKHF1	0.143474	0.00521727	0.0520785	UP
PLEKHG3	0.139458	0.0173506	0.104247	UP
PLEKHG6	0.0847765	0.0496168	0.192857	UP
PLEKHJ1	0.0836797	0.0233759	0.124423	UP
PLEKHM1	0.147983	0.0289151	0.141337	UP
PLEKHO1	0.144517	0.00980926	0.0753063	UP
PLEKHO2	0.185945	0.000944207	0.0198152	UP
PLIN2	0.214691	0.0111392	0.0814802	UP
PLIN3	0.265106	0.00022563	0.00877884	UP
PLK3	0.191157	0.00462098	0.0483812	UP
PLOD1	0.37905	1.27058e-06	0.00057861	UP
PLOD3	0.197594	0.000703357	0.0166421	UP
PLTP	0.140801	0.000783635	0.0176118	UP
PLXDC2	0.155718	0.00911708	0.0721258	UP
PLXNA2	0.117193	0.0185211	0.108075	UP
PLXND1	0.228196	0.00234644	0.0333859	UP
PM20D1	0.178233	0.00551334	0.0534992	UP
PMAIP1	0.201119	0.0248686	0.128924	UP
PNKD	0.180055	0.0134007	0.0897719	UP
PNKP	0.120276	0.000892897	0.0191092	UP
PNPLA1	0.112868	0.0397871	0.169955	UP
PNPLA6	0.241777	2.3825e-05	0.00258263	UP
PODXL	0.10652	0.00174389	0.0284019	UP
POGLUT1	0.114589	0.0445698	0.180934	UP
POLD3	0.102947	0.0317142	0.149139	UP
POLD4	0.085391	0.0486467	0.190682	UP
POLE3	0.124535	0.00015841	0.00723905	UP
POLL	0.117026	0.0133861	0.089726	UP
POLR1A	0.0921025	0.00837324	0.0681279	UP
POLR2C	0.0973208	0.0308613	0.146701	UP
POLR2E	0.111592	0.0337973	0.154963	UP
POLR3D	0.0946892	0.035379	0.158716	UP
POLR3G	0.141205	0.00197384	0.030546	UP
POM121L3P	0.127915	0.00647567	0.0593779	UP
POM121L8P	0.209525	5.12985e-05	0.00385665	UP
POMC	0.112198	0.0175245	0.105048	UP
POP5	0.143786	0.00621127	0.0578576	UP
PORCN	0.143462	0.0336056	0.154388	UP
POTEJ	0.108081	0.00102778	0.020975	UP
POTEM	0.0621361	0.0381162	0.166023	UP
POU2F3	0.0681649	0.0291424	0.141891	UP
POU5F1	0.0603243	0.0281633	0.139092	UP
PLPP4	0.0879362	0.00682188	0.0611033	UP
PPDPF	0.217153	0.00294992	0.0377752	UP
PPFIA1	0.0739111	0.0381923	0.166116	UP
PPIAP11	0.115631	0.0126386	0.0870866	UP
PPM1F	0.275576	5.97725e-05	0.00412634	UP
PPM1G	0.0809589	0.0120133	0.0846381	UP
PPM1J	0.102826	0.00758034	0.064567	UP
PPM1M	0.171607	0.00319156	0.039131	UP
PPP1R11	0.149918	0.00797261	0.0664555	UP
PPP1R12C	0.212899	0.00013793	0.00665256	UP
PPP1R14B	0.202556	7.06221e-06	0.00127591	UP
PPP1R15A	0.275237	0.00251828	0.0346568	UP
PPP1R15B	0.112721	0.00130398	0.0239673	UP
PPP1R18	0.176798	0.000757996	0.0173721	UP
PPP1R37	0.0851115	0.0149525	0.0953445	UP
PPP1R3B	0.0788451	0.0249517	0.129168	UP
PPP1R3D	0.0986367	0.0024168	0.0339518	UP
PPP1R9B	0.0988904	0.0178283	0.106159	UP
PPP2R1A	0.16842	7.54916e-05	0.00480713	UP
PTPA	0.137358	0.000373248	0.0115908	UP
PPP4C	0.137798	0.000130576	0.00649147	UP
PPP5C	0.105189	0.0162613	0.100155	UP
PPRC1	0.105224	0.0395314	0.169298	UP
PPT1	0.274556	0.000438143	0.0127125	UP
PQBP1	0.0900758	0.011479	0.0826136	UP
SLC66A2	0.0996607	0.0107844	0.0799908	UP
SLC66A1	0.147544	5.83422e-05	0.00408325	UP
PRAF2	0.134072	0.0169237	0.102722	UP
PRDM1	0.185595	0.0155594	0.0974803	UP
PRDM12	0.0803472	0.0300328	0.144494	UP
PRDM9	0.173375	0.00963085	0.0745455	UP
PRELID1	0.143098	0.00991262	0.0757256	UP
PREX1	0.139001	0.00276001	0.036486	UP
PRICKLE3	0.200138	0.00179289	0.0288571	UP
PRKACA	0.151195	0.017676	0.105603	UP
PRKAG2	0.0643625	0.0458968	0.183955	UP
PRKAR1A	0.0910922	0.0221216	0.120572	UP
PRKAR2A	0.0760133	0.0243054	0.127318	UP
PRKCD	0.153192	0.00980863	0.0753063	UP
PRKCSH	0.140948	0.000509508	0.0138884	UP
PRL	0.14487	0.0124181	0.0862855	UP
PROC	0.0848477	0.0467951	0.186206	UP
PLPBP	0.0838206	0.0289555	0.141446	UP
PRR14L	0.0702128	0.026612	0.134509	UP
PRR3	0.0969227	0.0302481	0.144994	UP
PRRC2A	0.149059	0.0130156	0.0883494	UP
PRRG4	0.187328	0.0290707	0.141711	UP
PRSS38	0.0803731	0.027688	0.137884	UP
PRTFDC1	0.141389	0.0481612	0.18973	UP
PSD2	0.0740511	0.0071292	0.0625576	UP
PSD4	0.244592	0.00038883	0.0118614	UP
PSEN2	0.135318	0.00605112	0.0568659	UP
PSG2	0.171855	0.0337744	0.154922	UP
PSG4	0.118746	0.0215253	0.11871	UP
PSG5	0.0632342	0.0446962	0.181171	UP
PSKH1	0.102484	0.0105786	0.0789954	UP
PSMB10	0.134615	0.00350776	0.0413096	UP
PSMC3	0.0936306	0.0269234	0.135702	UP
PSMC3IP	0.164028	9.21531e-08	0.000119318	UP
PSMC4	0.276173	0.000109838	0.00599507	UP
PSMD11	0.0957171	0.00668672	0.0604352	UP
PSMD3	0.101241	0.0044441	0.0472726	UP
PSME3	0.197196	0.00112967	0.0221986	UP
PSPH	0.238078	0.0341649	0.155549	UP
PTAFR	0.172395	0.00467107	0.0487056	UP
PTBP1	0.116857	0.0019463	0.0302001	UP
PTDSS2	0.0843692	0.0104294	0.0782683	UP
PTEN	0.076851	0.0202808	0.114225	UP
PTGER4	0.151836	0.000595711	0.0150256	UP
PTGES2	0.101603	0.00145486	0.0255131	UP
PTGES3P3	0.0948202	0.0295458	0.142952	UP
PTGIR	0.13941	0.0146521	0.0942277	UP
PTGS1	0.312767	0.0122754	0.0857331	UP
PTGS2	0.495238	0.00668765	0.0604352	UP
PTK2B	0.121913	0.0068612	0.0613611	UP
PTMAP4	0.080908	0.0289052	0.141337	UP
PTMS	0.262757	3.70341e-05	0.00317322	UP
PTN	0.0792699	0.0184271	0.107808	UP
PTPMT1	0.139722	0.000157084	0.00720669	UP
PTPN18	0.220064	0.000387106	0.0118256	UP
PTPN2	0.11072	0.0138577	0.0914401	UP
PTPRCAP	0.208208	0.013584	0.0904822	UP
PTPRE	0.149856	0.0108596	0.0803476	UP
PTPRG	0.109492	0.00979348	0.0753041	UP
PTTG1IP	0.166472	0.0004081	0.0122725	UP
PTTG3P	0.106953	0.0219897	0.120218	UP
PUF60	0.0606597	0.0375296	0.164194	UP
PURB	0.064754	0.0290037	0.141503	UP
PVALB	0.670124	1.33151e-05	0.00185537	UP
NECTIN2	0.167837	0.049354	0.192124	UP
PWWP2A	0.093172	0.000942524	0.0198074	UP
PYCARD	0.272031	0.000202404	0.00814718	UP
PYDC1	0.112642	0.00997074	0.0759893	UP
PYROXD2	0.123401	0.0105925	0.0790483	UP
PZP	0.26532	0.0211071	0.117208	UP
QSOX1	0.282899	0.00104429	0.0211239	UP
R3HCC1	0.104101	0.00137322	0.0246317	UP
R3HDM4	0.214901	0.000772182	0.0175575	UP
RAB11FIP5	0.0978762	0.0114377	0.0825794	UP
RAB1B	0.278345	0.000912515	0.0193513	UP
RAB1C	0.209939	0.00823843	0.0675835	UP
RAB20	0.183973	0.0166225	0.101547	UP
RAB27A	0.123117	0.00654889	0.0597818	UP
RAB35	0.118131	0.00115255	0.0224404	UP
RAB39A	0.158101	0.0317323	0.149164	UP
RAB3D	0.153667	0.0247658	0.128533	UP
RAB40C	0.164399	5.98431e-05	0.00412634	UP
RAB5C	0.107289	0.016203	0.100007	UP
RAB6A	0.11282	0.0327134	0.151876	UP
RAB6B	0.151628	0.0290015	0.141503	UP
RAB7A	0.117029	0.0095184	0.074044	UP
RAB8A	0.145329	0.000201789	0.00814718	UP
RAB9A	0.126153	0.0180018	0.106622	UP
RABAC1	0.104617	0.0307876	0.146701	UP
[truncated: 21,308 more rows]

## Sheet: Table S8
Table S8. The LASSO regression coefficient of MDD genes.
MI-related MDD genes:
Gene	Coef
TMEM43	-5.63639
C1orf174	-6.42259
L3MBTL4	-1.19787
OR52N4	-0.000664484
SLC25A20	4.25213849942694
MISP3	1.29579643473522
HF-related MDD genes:
Gene	Coef
TMEM43	9.24091716716854
C1orf174	-5.83839
L3MBTL4	3.59750089828333
OR52N4	-2.63603
SLC25A20	2.6426110088067
MISP3	3.88497978976203

## Sheet: Table S9
Table S9. Risk scores of Control and CVD samples.
Control and MI samples:				Control and HF samples:
Sample	Symbol	Risk score		Sample	Symbol	Risk score
GSM1448335	MI	-76.1985		GSM1448346	HF	100.30397741942
GSM1448338	MI	-73.7466		GSM1448347	HF	97.0815441331919
GSM1448342	MI	-76.9411		GSM1448348	HF	96.0335911352427
GSM1448346	MI	-75.0052		GSM1448349	HF	100.04039560346
GSM1448350	MI	-74.8568		GSM1448425	HF	95.7441035971758
GSM1448352	MI	-78.1918		GSM1448426	HF	93.332365157949
GSM1448356	MI	-76.4739		GSM1448427	HF	97.4549369428342
GSM1448360	MI	-78.1098		GSM1448428	HF	95.9080876948877
GSM1448364	MI	-77.8935		GSM1448442	HF	97.8220302724579
GSM1448368	MI	-74.6337		GSM1448443	HF	95.8428431614567
GSM1448371	MI	-76.4629		GSM1448444	HF	96.1225212058672
GSM1448375	MI	-74.7151		GSM1448455	HF	96.5225643207927
GSM1448378	MI	-77.5346		GSM1448456	HF	94.0991963592533
GSM1448380	MI	-74.8551		GSM1448457	HF	93.4119904633907
GSM1448383	MI	-76.648		GSM1448458	HF	95.796265812067
GSM1448386	MI	-75.4579		GSM1448662	HF	93.8982450666418
GSM1448389	MI	-76.7566		GSM1448663	HF	92.4495164350278
GSM1448391	MI	-76.3345		GSM1448664	HF	93.0476851173392
GSM1448395	MI	-76.6789		GSM1448665	HF	95.5586579359339
GSM1448398	MI	-76.4644		GSM1448666	HF	97.3828702053466
GSM1448401	MI	-75.4559		GSM1448667	HF	95.5020065547761
GSM1448405	MI	-76.6541		GSM1448668	HF	96.2453862652567
GSM1448409	MI	-75.6582		GSM1448669	HF	96.8046824789776
GSM1448413	MI	-77.2241		GSM1448684	HF	94.1268998733721
GSM1448417	MI	-77.4936		GSM1448685	HF	93.8956102266329
GSM1448421	MI	-75.1658		GSM1448686	HF	93.8045237284943
GSM1448425	MI	-75.1534		GSM1448687	HF	91.6114827106679
GSM1448429	MI	-74.488		GSM1448692	HF	100.600749276927
GSM1448433	MI	-76.0085		GSM1448693	HF	98.1321295259639
GSM1448437	MI	-78.4703		GSM1448694	HF	98.3891419776436
GSM1448439	MI	-76.325		GSM1448714	HF	93.790748338967
GSM1448442	MI	-75.8516		GSM1448715	HF	95.1162240526778
GSM1448446	MI	-79.5458		GSM1448716	HF	93.6172967902365
GSM1448450	MI	-76.5136		GSM1448717	HF	93.9895792853111
GSM1448452	MI	-77.2961		GSM1448446	Control	90.8195088666303
GSM1448455	MI	-76.5007		GSM1448447	Control	91.0487794972119
GSM1448459	MI	-78.1603		GSM1448448	Control	90.5437045479066
GSM1448463	MI	-77.5715		GSM1448449	Control	93.3081465900645
GSM1448467	MI	-76.7439		GSM1448463	Control	90.075050596404
GSM1448468	MI	-78.6835		GSM1448464	Control	88.3870104568243
GSM1448471	MI	-74.8694		GSM1448465	Control	88.8855400876696
GSM1448475	MI	-74.9075		GSM1448466	Control	90.1316217290019
GSM1448479	MI	-75.9769		GSM1448512	Control	94.7636863537114
GSM1448483	MI	-73.7636		GSM1448513	Control	92.8068315119843
GSM1448485	MI	-74.3545		GSM1448514	Control	91.719466686369
GSM1448489	MI	-76.133		GSM1448515	Control	93.0865671077639
GSM1448493	MI	-75.8262		GSM1448545	Control	91.8358952589672
GSM1448497	MI	-76.0388		GSM1448546	Control	92.8239981838798
GSM1448501	MI	-77.0027		GSM1448547	Control	93.4212874164097
GSM1448505	MI	-74.2797		GSM1448554	Control	92.3233324210014
GSM1448508	MI	-74.9905		GSM1448555	Control	92.1394577634964
GSM1448512	MI	-80.0307		GSM1448556	Control	91.327547608365
GSM1448516	MI	-75.6234		GSM1448557	Control	91.4788927252977
GSM1448519	MI	-76.0234		GSM1448558	Control	92.3449206206382
GSM1448523	MI	-76.9329		GSM1448559	Control	91.8890824889307
GSM1448526	MI	-75.5289		GSM1448560	Control	91.2361372872141
GSM1448530	MI	-74.3996		GSM1448672	Control	90.3695242807382
GSM1448534	MI	-76.2162		GSM1448673	Control	92.6128539053897
GSM1448538	MI	-75.6885		GSM1448674	Control	92.6916063695565
GSM1448541	MI	-75.4258		GSM1448675	Control	91.8333166668581
GSM1448545	MI	-76.6996		GSM1448676	Control	94.0773299374184
GSM1448548	MI	-76.9276		GSM1448677	Control	92.6880133655059
GSM1448552	MI	-77.1449		GSM1448678	Control	89.1786088745954
GSM1448554	MI	-75.5672		GSM1448679	Control	88.975433085791
GSM1448558	MI	-75.5043
GSM1448561	MI	-75.2033
GSM1448564	MI	-75.7216
GSM1448568	MI	-73.0786
GSM1448572	MI	-76.5394
GSM1448576	MI	-78.0023
GSM1448580	MI	-77.6441
GSM1448584	MI	-78.0573
GSM1448587	MI	-75.6979
GSM1448590	MI	-78.5605
GSM1448594	MI	-80.6064
GSM1448598	MI	-79.4804
GSM1448602	MI	-77.6183
GSM1448606	MI	-75.3882
GSM1448608	MI	-77.79
GSM1448612	MI	-76.0562
GSM1448615	MI	-77.5462
GSM1448619	MI	-76.7777
GSM1448621	MI	-75.5956
GSM1448625	MI	-77.4239
GSM1448629	MI	-75.682
GSM1448630	MI	-79.4776
GSM1448634	MI	-77.5537
GSM1448638	MI	-77.1756
GSM1448639	MI	-76.5494
GSM1448642	MI	-77.4444
GSM1448646	MI	-77.3786
GSM1448650	MI	-77.2279
GSM1448654	MI	-76.1581
GSM1448658	MI	-78.6547
GSM1448662	MI	-76.637
GSM1448666	MI	-76.1284
GSM1448670	MI	-74.9683
GSM1448672	MI	-80.5303
GSM1448676	MI	-76.3949
GSM1448680	MI	-76.8794
GSM1448684	MI	-75.4576
GSM1448688	MI	-75.7688
GSM1448692	MI	-78.3623
GSM1448695	MI	-77.9955
GSM1448699	MI	-77.2328
GSM1448702	MI	-80.0722
GSM1448706	MI	-76.3607
GSM1448710	MI	-77.8194
GSM1448714	MI	-77.0415
GSM1448718	MI	-77.2906
GSM1448722	MI	-77.885
GSM1448341	Control	-77.7613
GSM1448345	Control	-78.9163
GSM1448349	Control	-78.9486
GSM1448355	Control	-77.9684
GSM1448359	Control	-81.2229
GSM1448363	Control	-78.8523
GSM1448367	Control	-79.0793
GSM1448374	Control	-78.3501
GSM1448377	Control	-77.389
GSM1448394	Control	-80.0998
GSM1448404	Control	-78.8745
GSM1448408	Control	-78.897
GSM1448412	Control	-79.3292
GSM1448416	Control	-78.8452
GSM1448420	Control	-82.4792
GSM1448424	Control	-80.6224
GSM1448428	Control	-78.6934
GSM1448432	Control	-76.3873
GSM1448436	Control	-77.3793
GSM1448438	Control	-80.3289
GSM1448445	Control	-79.738
GSM1448449	Control	-78.0527
GSM1448454	Control	-77.6506
GSM1448458	Control	-78.0583
GSM1448462	Control	-81.8352
GSM1448466	Control	-78.8818
GSM1448474	Control	-77.9012
GSM1448478	Control	-79.6156
GSM1448482	Control	-79.9909
GSM1448488	Control	-77.0878
GSM1448492	Control	-75.4462
GSM1448496	Control	-79.639
GSM1448500	Control	-77.0687
GSM1448504	Control	-77.9775
GSM1448511	Control	-78.4082
GSM1448515	Control	-76.5083
GSM1448522	Control	-81.9747
GSM1448529	Control	-79.0578
GSM1448533	Control	-77.5668
GSM1448537	Control	-79.6539
GSM1448544	Control	-80.6953
GSM1448547	Control	-76.3249
GSM1448551	Control	-78.4794
GSM1448557	Control	-78.145
GSM1448560	Control	-79.2088
GSM1448563	Control	-77.4798
GSM1448567	Control	-79.2828
GSM1448571	Control	-77.6337
GSM1448575	Control	-76.9516
GSM1448579	Control	-78.4955
GSM1448583	Control	-79.3782
GSM1448593	Control	-81.4167
GSM1448597	Control	-81.0923
GSM1448601	Control	-81.4738
GSM1448605	Control	-81.5886
GSM1448607	Control	-80.4748
GSM1448611	Control	-82.5428
GSM1448614	Control	-80.1655
GSM1448618	Control	-78.6467
GSM1448624	Control	-80.4054
GSM1448628	Control	-81.236
GSM1448633	Control	-79.3793
GSM1448637	Control	-81.0376
GSM1448645	Control	-82.2713
GSM1448649	Control	-79.9527
GSM1448653	Control	-81.1006
GSM1448657	Control	-80.235
GSM1448661	Control	-79.9443
GSM1448665	Control	-79.2782
GSM1448669	Control	-79.9529
GSM1448675	Control	-83.168
GSM1448679	Control	-82.8798
GSM1448683	Control	-81.049
GSM1448687	Control	-80.8278
GSM1448691	Control	-78.7575
GSM1448694	Control	-79.45
GSM1448698	Control	-80.497
GSM1448701	Control	-81.0504
GSM1448705	Control	-80.7923
GSM1448709	Control	-78.7664
GSM1448713	Control	-79.8435
GSM1448717	Control	-77.796
GSM1448721	Control	-79.9437

## Sheet: Table S10
Table S10. The performance of risk score in diagnosing MI in the training and testing sets.
Dataset	AUC	Cut-off	Pvalue	95% CI	Youden index (YI)	Sensitivity	Specificity
Training set	0.9	−77.6	<0.001	0.8551 to 0.9426	0.66	0.79	0.87
GSE62646	0.9	-78.18	<0.001	0.8183 to 0.9827	0.71	0.79	0.93

[truncated: 11 more sheets: Table S11, Table S12, Table S13, Table S14, Table S15, Table S16, Table S17, Table S18, Table S19, Table S20, Table S21]
